# Supplementary material for: Effect of glucose on poly-γ-glutamic acid metabolism in Bacillus licheniformis
Source: Microb Cell Fact. 2017 Feb 8;16:22. doi: 10.1186/s12934-017-0642-8 (PMC5299652; doi:10.1186/s12934-017-0642-8)
Supplement: Supplementary file 2 — Additional file 2. Raw data of SWATH acquisition LC-MS/MS. [file 12934_2017_642_MOESM2_ESM.xlsx]

## Sheet: SWATH-MS raw data 1
Early phase SWATH-MS Data
Group	p5_1	p5_2	p5_3	p10_1	p10_2	p10_3	p_1	p_2	p_3
tr|R9TTF8|R9TTF8_BACLI	855225	1.16321e+06	1.13828e+06	987008	964915	1.00368e+06	283791	299679	434420
tr|R9TQY4|R9TQY4_BACLI	5.46761e+06	5.56322e+06	5.66417e+06	6.00027e+06	5.96217e+06	6.16253e+06	4.19854e+06	4.12505e+06	4.22274e+06
tr|R9TSP3|R9TSP3_BACLI	5.69907e+06	5.74257e+06	5.65319e+06	5.48121e+06	5.68983e+06	6.03521e+06	4.10569e+06	4.15949e+06	4.23178e+06
tr|R9TY80|R9TY80_BACLI	1.58759e+06	1.56964e+06	1.58095e+06	2.00666e+06	1.96637e+06	2.11565e+06	343744	300040	240029
tr|R9TPD7|R9TPD7_BACLI	559250	641858	568835	585328	604855	613290	182551	157815	179871
tr|R9TU02|R9TU02_BACLI	1.66088e+06	1.52643e+06	1.51939e+06	1.84184e+06	1.98638e+06	1.86864e+06	844925	841094	800927
tr|R9TW87|R9TW87_BACLI	1.25121e+07	1.24137e+07	1.28913e+07	1.36589e+07	1.38542e+07	1.39813e+07	6.215e+06	6.35128e+06	6.34299e+06
tr|R9TTE5|R9TTE5_BACLI	2.18795e+06	2.06459e+06	2.13373e+06	2.59337e+06	2.54905e+06	2.29823e+06	1.09963e+06	1.10133e+06	1.1076e+06
tr|R9TSQ0|R9TSQ0_BACLI	1.48172e+07	1.41224e+07	1.4339e+07	1.46882e+07	1.48414e+07	1.52445e+07	8.53872e+06	8.26091e+06	8.6897e+06
tr|R9TXV8|R9TXV8_BACLI	76495.3	136175	126714	132728	159738	125099	1.07168e+06	1.23259e+06	1.04217e+06
tr|R9TND5|R9TND5_BACLI	5.98885e+06	6.52432e+06	6.69129e+06	5.90731e+06	6.02699e+06	5.98738e+06	3.67365e+06	3.66196e+06	3.59113e+06
tr|R9TNM2|R9TNM2_BACLI	1.4278e+06	1.43524e+06	1.6166e+06	1.43271e+06	1.40984e+06	1.33769e+06	1.06672e+06	1.10272e+06	1.06946e+06
tr|R9TZL6|R9TZL6_BACLI	2.17931e+06	2.18265e+06	2.17462e+06	1.8195e+06	1.86688e+06	1.82429e+06	1.02524e+06	994941	949161
tr|R9TUI5|R9TUI5_BACLI	3.71054e+06	3.70114e+06	3.68008e+06	3.86076e+06	3.64488e+06	3.78732e+06	2.72374e+06	2.84673e+06	2.71047e+06
tr|R9TVM4|R9TVM4_BACLI	266594	310739	276971	183492	194370	176955	1.25462e+06	1.10494e+06	1.15514e+06
tr|R9TV71|R9TV71_BACLI	702927	841879	710136	490428	561883	500662	7.31295e+06	7.99717e+06	7.82911e+06
tr|R9TU93|R9TU93_BACLI	3.64113e+06	3.59502e+06	3.54545e+06	2.80571e+06	2.82117e+06	2.94798e+06	2.78664e+06	2.80995e+06	2.87127e+06
tr|R9TVY3|R9TVY3_BACLI	2.03e+06	2.14424e+06	2.08916e+06	2.03614e+06	2.09172e+06	2.03851e+06	5.03001e+06	5.12295e+06	4.76801e+06
tr|R9TU40|R9TU40_BACLI	9.72793e+06	1.00291e+07	1.02696e+07	8.88663e+06	9.17343e+06	9.19405e+06	5.67984e+06	5.59407e+06	5.53853e+06
tr|R9TXU9|R9TXU9_BACLI	6.02879e+06	6.19402e+06	5.50487e+06	5.45155e+06	5.7212e+06	5.46169e+06	3.6235e+06	3.71059e+06	3.77072e+06
tr|R9TX54|R9TX54_BACLI	2.29904e+06	2.24949e+06	2.22948e+06	2.06114e+06	2.01474e+06	2.07218e+06	1.24204e+06	1.31381e+06	1.26524e+06
tr|R9TRP6|R9TRP6_BACLI	1.02637e+06	1.0454e+06	1.19458e+06	792105	892384	645830	179414	116372	184273
tr|R9TQY9|R9TQY9_BACLI	5.31121e+07	5.39421e+07	5.32053e+07	5.51094e+07	5.57933e+07	5.62758e+07	3.23159e+07	3.23596e+07	3.11987e+07
tr|R9TXQ6|R9TXQ6_BACLI	1.09928e+07	9.68397e+06	9.60595e+06	9.98522e+06	9.94443e+06	1.00244e+07	2.32446e+07	2.69219e+07	3.00635e+07
tr|R9TRY9|R9TRY9_BACLI	1.16679e+06	1.09418e+06	1.1513e+06	366273	403152	408825	3.24714e+06	3.33553e+06	3.2436e+06
tr|R9TUI8|R9TUI8_BACLI	2.26083e+06	2.3254e+06	3.20567e+06	2.54414e+06	3.26367e+06	3.2241e+06	6.31158e+06	6.25223e+06	6.14821e+06
tr|R9U0K2|R9U0K2_BACLI	2.91775e+06	2.99114e+06	3.11245e+06	2.68737e+06	2.54637e+06	2.60094e+06	1.45223e+06	1.42207e+06	1.37518e+06
tr|R9TXW2|R9TXW2_BACLI	7.09431e+06	7.29335e+06	6.07238e+06	6.22488e+06	6.33344e+06	6.18189e+06	7.08505e+06	7.20388e+06	7.28481e+06
tr|R9TXD5|R9TXD5_BACLI	1.16843e+06	1.16028e+06	1.14433e+06	1.01552e+06	1.02827e+06	991823	956778	956332	950211
tr|R9TZT6|R9TZT6_BACLI	1.02211e+07	1.00516e+07	1.01069e+07	9.45702e+06	9.99215e+06	1.00799e+07	5.23015e+06	4.98809e+06	5.18201e+06
tr|R9U138|R9U138_BACLI	1.11988e+06	1.17297e+06	1.11197e+06	1.03619e+06	1.06849e+06	1.02954e+06	1.51502e+06	1.49746e+06	1.48934e+06
tr|R9TXM0|R9TXM0_BACLI	1.51231e+06	1.55116e+06	1.51123e+06	1.60701e+06	1.6408e+06	1.60656e+06	868506	822918	839657
tr|R9TSS4|R9TSS4_BACLI	4.10507e+06	4.10584e+06	4.064e+06	3.76949e+06	3.73607e+06	3.9449e+06	1.04802e+06	1.03048e+06	1.07848e+06
tr|R9TZI9|R9TZI9_BACLI	1.00807e+07	9.11841e+06	1.01293e+07	8.17968e+06	7.12947e+06	7.31424e+06	1.28276e+07	1.10796e+07	1.25137e+07
tr|R9TZB9|R9TZB9_BACLI	2.79382e+06	5.76777e+06	3.72576e+06	3.04984e+06	3.01779e+06	2.96526e+06	2.07543e+06	2.0844e+06	1.4307e+06
tr|R9TQH6|R9TQH6_BACLI	4.16912e+06	4.22991e+06	4.32592e+06	4.3051e+06	4.15833e+06	4.26023e+06	1.2739e+06	1.25396e+06	1.25052e+06
tr|R9TYK9|R9TYK9_BACLI	1.72028e+06	1.66285e+06	1.65813e+06	1.50557e+06	1.47622e+06	1.50777e+06	1.42573e+06	1.40219e+06	1.38374e+06
tr|R9TZB7|R9TZB7_BACLI	8.3459e+06	7.91957e+06	8.07806e+06	6.24733e+06	6.15518e+06	6.19055e+06	2.29818e+06	2.54438e+06	2.22831e+06
tr|R9TV52|R9TV52_BACLI	9.50773e+06	9.2696e+06	9.09697e+06	8.51679e+06	8.56784e+06	8.90532e+06	4.23081e+06	4.04468e+06	4.2215e+06
tr|R9TT44|R9TT44_BACLI	1.17246e+06	1.20608e+06	1.12832e+06	1.36854e+06	1.38173e+06	1.39925e+06	936301	965412	868718
tr|R9TSW9|R9TSW9_BACLI	2.49512e+06	2.52067e+06	2.50097e+06	2.40885e+06	2.52091e+06	2.38269e+06	1.48676e+06	1.42959e+06	1.57047e+06
tr|R9TY72|R9TY72_BACLI	1.19309e+06	1.32641e+06	1.3134e+06	1.25007e+06	1.27839e+06	1.22621e+06	740440	703261	663362
tr|R9U1P5|R9U1P5_BACLI	1.45795e+06	1.45144e+06	1.51433e+06	1.24195e+06	1.22946e+06	1.27738e+06	903942	911864	897293
tr|R9U0H5|R9U0H5_BACLI	1.43866e+07	1.45415e+07	1.43614e+07	1.46289e+07	1.41562e+07	1.43054e+07	8.86517e+06	8.726e+06	7.51502e+06
tr|R9U0N4|R9U0N4_BACLI	2.26319e+06	2.2205e+06	1.82121e+06	1.98668e+06	2.00818e+06	2.00287e+06	932088	922428	855482
tr|R9TW21|R9TW21_BACLI	5.04609e+06	5.1896e+06	5.11814e+06	4.06151e+06	3.57609e+06	3.84533e+06	3.60108e+06	3.57994e+06	3.80506e+06
tr|R9U227|R9U227_BACLI	5.72762e+07	5.90122e+07	6.0206e+07	4.34512e+07	4.46563e+07	4.50969e+07	1.96401e+06	1.93161e+06	1.96025e+06
tr|R9TWY3|R9TWY3_BACLI	1.00822e+06	1.05148e+06	1.12051e+06	1.01561e+06	1.04198e+06	1.02689e+06	470814	459275	449472
tr|R9U220|R9U220_BACLI	4.26328e+06	3.98403e+06	4.29806e+06	2.76171e+06	2.75704e+06	2.75223e+06	329786	319492	291874
tr|R9TY50|R9TY50_BACLI	5.5755e+06	5.65183e+06	5.78521e+06	5.25581e+06	5.23575e+06	5.20561e+06	1.11103e+06	1.25475e+06	1.45319e+06
tr|R9TXL3|R9TXL3_BACLI	1.15818e+07	1.14725e+07	1.18713e+07	1.10019e+07	1.08678e+07	1.09351e+07	7.71014e+06	7.68007e+06	8.02209e+06
tr|R9TPD1|R9TPD1_BACLI	1.40789e+06	1.42255e+06	1.39915e+06	1.2075e+06	1.22738e+06	1.20579e+06	913556	931088	845300
tr|R9TYR2|R9TYR2_BACLI	1.46978e+07	1.47522e+07	1.53496e+07	1.34523e+07	1.39253e+07	1.37844e+07	5.03237e+06	5.11442e+06	5.27658e+06
tr|R9TSL6|R9TSL6_BACLI	2.2026e+06	2.14865e+06	2.08051e+06	1.75269e+06	1.83162e+06	1.85916e+06	1.0497e+06	1.0277e+06	1.05549e+06
tr|R9TZ43|R9TZ43_BACLI	2.39377e+06	2.55252e+06	2.48065e+06	2.18587e+06	2.27626e+06	2.06578e+06	2.04721e+06	2.2603e+06	1.97987e+06
tr|R9TW09|R9TW09_BACLI	1.96028e+06	2.0403e+06	2.0216e+06	1.97258e+06	2.0415e+06	2.05078e+06	981477	1.00592e+06	889284
tr|R9TS18|R9TS18_BACLI	3.83019e+06	4.04885e+06	3.96309e+06	4.00119e+06	3.94883e+06	3.89104e+06	3.03574e+06	2.99937e+06	3.02371e+06
tr|R9TXJ6|R9TXJ6_BACLI	824853	803786	860072	749750	729004	755141	490315	455652	478600
tr|R9TXK3|R9TXK3_BACLI	6.50502e+06	5.55489e+06	5.45371e+06	6.64368e+06	6.83307e+06	6.8263e+06	2.2866e+06	2.27283e+06	2.37356e+06
tr|R9TTN4|R9TTN4_BACLI	4.7348e+06	4.74329e+06	4.60856e+06	4.04662e+06	4.18262e+06	4.25008e+06	3.13702e+06	3.25505e+06	3.18493e+06
tr|R9TZC6|R9TZC6_BACLI	3.84052e+06	3.91405e+06	3.0716e+06	2.63912e+06	1.93121e+06	2.70534e+06	117645	111239	221274
tr|R9TTV9|R9TTV9_BACLI	1.20745e+06	1.10782e+06	1.1604e+06	1.00115e+06	988294	1.05192e+06	774811	813985	778163
tr|R9U0R8|R9U0R8_BACLI	9.72198e+06	9.74043e+06	9.9089e+06	1.09786e+07	1.14056e+07	1.14799e+07	4.41962e+06	3.84117e+06	4.37332e+06
tr|R9U2F4|R9U2F4_BACLI	1.20174e+06	1.16282e+06	1.19724e+06	1.2079e+06	1.10532e+06	1.24761e+06	365631	332226	370599
tr|R9TV15|R9TV15_BACLI	2.688e+06	2.6799e+06	2.62387e+06	2.73099e+06	2.72335e+06	2.78371e+06	1.14456e+06	958377	1.13788e+06
tr|R9TUE4|R9TUE4_BACLI	1.39719e+06	1.47658e+06	1.52046e+06	1.01113e+06	774693	835982	743900	735768	965940
tr|R9TWB0|R9TWB0_BACLI	623351	609049	605196	646914	625778	610331	271490	404228	301529
tr|R9U1P7|R9U1P7_BACLI	869674	1.19928e+06	1.21799e+06	1.14056e+06	1.16273e+06	1.1376e+06	625856	660634	613881
tr|R9U099|R9U099_BACLI	2.45645e+06	2.36412e+06	2.29379e+06	2.12934e+06	2.23369e+06	2.16436e+06	1.55943e+06	1.30935e+06	1.40273e+06
tr|R9TU68|R9TU68_BACLI	4.28436e+06	4.14513e+06	4.09689e+06	4.39106e+06	4.53598e+06	4.32796e+06	1.94094e+06	1.99139e+06	2.09922e+06
tr|R9U1L0|R9U1L0_BACLI	9.60006e+06	9.6819e+06	9.82647e+06	7.43493e+06	7.61642e+06	7.91681e+06	1.31967e+07	1.32541e+07	1.35364e+07
tr|R9TUG1|R9TUG1_BACLI	5.21227e+06	5.20935e+06	5.16047e+06	5.8538e+06	5.80655e+06	5.87027e+06	2.04179e+06	1.99527e+06	2.11826e+06
tr|R9TYQ8|R9TYQ8_BACLI	1.55885e+06	1.57441e+06	1.54497e+06	1.69376e+06	1.72927e+06	1.74817e+06	985614	986467	1.02381e+06
tr|R9TYR1|R9TYR1_BACLI	4.40688e+06	4.26967e+06	4.19511e+06	4.78296e+06	4.75888e+06	4.889e+06	2.76479e+06	2.64698e+06	2.72494e+06
tr|R9TRB8|R9TRB8_BACLI	5.25811e+06	4.66813e+06	3.94832e+06	5.00497e+06	4.95766e+06	5.17542e+06	2.84412e+06	2.76744e+06	2.72143e+06
tr|R9TYU6|R9TYU6_BACLI	3.50082e+06	3.55806e+06	3.48785e+06	3.37433e+06	3.44049e+06	3.59238e+06	1.42019e+06	1.35976e+06	1.37926e+06
tr|R9TYR9|R9TYR9_BACLI	2.3617e+06	2.40862e+06	1.97173e+06	2.64828e+06	2.68484e+06	2.16038e+06	2.02244e+06	2.09111e+06	2.04316e+06
tr|R9U0S3|R9U0S3_BACLI	4.1352e+06	4.13773e+06	3.99379e+06	4.0928e+06	4.24675e+06	4.29401e+06	2.74376e+06	2.76366e+06	2.96086e+06
tr|R9TZH6|R9TZH6_BACLI	5.86021e+06	4.39374e+06	5.9531e+06	4.8854e+06	4.97313e+06	4.68546e+06	4.44834e+06	4.40744e+06	4.34094e+06
tr|R9TUN6|R9TUN6_BACLI	5.62372e+06	4.30294e+06	4.89271e+06	4.07838e+06	4.1529e+06	4.12689e+06	4.9747e+06	4.81335e+06	5.08432e+06
tr|R9TTW3|R9TTW3_BACLI	565184	592990	605180	533882	562147	522140	261959	282053	290413
tr|R9TYT5|R9TYT5_BACLI	6.30298e+06	6.49023e+06	6.31225e+06	6.00149e+06	6.09822e+06	6.24658e+06	3.92358e+06	3.77457e+06	3.84939e+06
tr|R9U0R2|R9U0R2_BACLI	733313	710660	626253	678718	584209	620399	248873	244255	216967
tr|R9TW23|R9TW23_BACLI	1.67716e+06	1.74e+06	1.73271e+06	1.45154e+06	1.5229e+06	1.50182e+06	943417	1.00497e+06	939277
tr|R9U162|R9U162_BACLI	4.38585e+06	4.92491e+06	5.1387e+06	5.28891e+06	5.26243e+06	5.42491e+06	2.79309e+06	2.94619e+06	2.88396e+06
tr|R9TYM9|R9TYM9_BACLI	113767	95543	213797	255036	123694	211461	94359.9	93471.5	99906.4
tr|R9U0M2|R9U0M2_BACLI	3.44003e+06	3.49502e+06	3.45691e+06	2.56871e+06	2.67434e+06	2.18725e+06	582301	413919	500717
tr|R9TSM6|R9TSM6_BACLI	3.4518e+06	3.66192e+06	3.39768e+06	3.057e+06	3.13966e+06	3.13419e+06	1.14845e+06	1.13569e+06	1.1936e+06
tr|R9TV48|R9TV48_BACLI	1.75195e+06	1.65556e+06	1.67869e+06	1.39433e+06	1.41743e+06	1.51825e+06	1.40297e+06	1.48596e+06	996670
tr|R9U1L8|R9U1L8_BACLI	5.52208e+06	5.36097e+06	5.52018e+06	6.0509e+06	6.11291e+06	6.17415e+06	3.53748e+06	2.80522e+06	3.40983e+06
tr|R9TS04|R9TS04_BACLI	609422	665391	829538	802969	700045	786655	390967	367947	395326
tr|R9TQZ4|R9TQZ4_BACLI	1.25212e+07	1.24354e+07	1.23852e+07	1.20162e+07	1.1855e+07	1.20191e+07	5.20671e+06	5.24564e+06	4.99374e+06
tr|R9TSE3|R9TSE3_BACLI	712871	816476	792239	768835	788789	817328	497139	515876	508558
tr|R9TVV5|R9TVV5_BACLI	2.99178e+06	3.0235e+06	3.00473e+06	2.46272e+06	2.52905e+06	2.55021e+06	4.89852e+06	4.91755e+06	4.90092e+06
tr|R9U0H1|R9U0H1_BACLI	2.4711e+06	2.51637e+06	2.56309e+06	2.4114e+06	2.35052e+06	2.39091e+06	1.54264e+06	1.56815e+06	1.62893e+06
tr|R9TPU2|R9TPU2_BACLI	3.96356e+06	3.80954e+06	3.72519e+06	3.6875e+06	3.85328e+06	3.62819e+06	1.99507e+06	1.88099e+06	1.77848e+06
tr|R9TZG3|R9TZG3_BACLI	7.05023e+06	7.22485e+06	7.14475e+06	7.20808e+06	7.35825e+06	7.3446e+06	3.3269e+06	3.35922e+06	3.40293e+06
tr|R9TXY9|R9TXY9_BACLI	2.94756e+06	2.49924e+06	3.18744e+06	3.05485e+06	2.91473e+06	3.05931e+06	1.67677e+06	1.82718e+06	1.11715e+06
tr|R9TVV2|R9TVV2_BACLI	906100	1.12662e+06	978406	1.21145e+06	1.1788e+06	1.18976e+06	810180	809547	760473
tr|R9TVI3|R9TVI3_BACLI	1.78934e+06	1.84381e+06	1.78841e+06	2.08756e+06	2.18641e+06	2.1934e+06	777235	703388	761347
tr|R9TVP3|R9TVP3_BACLI	4.01445e+06	4.02357e+06	4.83836e+06	3.79325e+06	4.29277e+06	4.49451e+06	2.17036e+06	2.22703e+06	2.14126e+06
tr|R9TVK6|R9TVK6_BACLI	1.10418e+06	1.14605e+06	1.16391e+06	1.30504e+06	1.2192e+06	1.26498e+06	489522	585318	588086
tr|R9TX92|R9TX92_BACLI	7.82785e+06	8.70008e+06	8.07589e+06	9.57199e+06	9.22905e+06	9.16915e+06	4.89239e+06	5.53423e+06	5.47687e+06
tr|R9TQQ3|R9TQQ3_BACLI	1.50737e+06	1.49754e+06	1.51735e+06	1.95767e+06	1.89794e+06	1.90379e+06	612264	670885	599983
tr|R9TZN4|R9TZN4_BACLI	5.54882e+06	5.7204e+06	5.71387e+06	5.12427e+06	5.00912e+06	4.79972e+06	4.67664e+06	4.70852e+06	4.20267e+06
tr|R9TVG9|R9TVG9_BACLI	1.09196e+07	1.05071e+07	1.03765e+07	1.06314e+07	1.04857e+07	1.10288e+07	5.17943e+06	5.29752e+06	4.94982e+06
tr|R9TVV9|R9TVV9_BACLI	2.70117e+06	2.70787e+06	2.71864e+06	2.49688e+06	2.6147e+06	2.57664e+06	1.38469e+06	1.34705e+06	1.4699e+06
tr|R9TPS2|R9TPS2_BACLI	967525	1.03773e+06	1.04956e+06	956629	986743	989132	972639	971372	966737
tr|R9TZ03|R9TZ03_BACLI	2.4343e+06	2.42508e+06	2.49422e+06	2.19524e+06	2.27256e+06	2.28522e+06	1.90721e+06	1.9886e+06	1.85412e+06
tr|R9TUI4|R9TUI4_BACLI	1.44494e+06	1.4474e+06	1.41663e+06	1.52819e+06	1.60402e+06	1.59857e+06	1.00607e+06	1.01341e+06	845139
tr|R9U1C5|R9U1C5_BACLI	4.09278e+06	4.25494e+06	4.13358e+06	3.60489e+06	3.72471e+06	3.75094e+06	4.06275e+06	4.07876e+06	3.94681e+06
tr|R9U0S6|R9U0S6_BACLI	1.83236e+06	1.83135e+06	1.86473e+06	1.90743e+06	1.94684e+06	1.9605e+06	1.21031e+06	1.20825e+06	1.1072e+06
tr|R9TVR8|R9TVR8_BACLI	546402	475189	535419	764534	688613	698569	546411	568051	570091
tr|R9U0G6|R9U0G6_BACLI	1.88595e+06	1.97707e+06	1.93593e+06	1.97566e+06	2.14974e+06	2.09192e+06	1.1834e+06	1.10119e+06	899534
tr|R9U1Q2|R9U1Q2_BACLI	5.7603e+06	5.83944e+06	5.73362e+06	6.57604e+06	6.83326e+06	6.70583e+06	2.84412e+06	2.90064e+06	2.89874e+06
tr|R9U1G8|R9U1G8_BACLI	1.05612e+06	1.00975e+06	1.10294e+06	964390	1.00814e+06	1.0247e+06	680869	738718	665534
tr|R9TPA2|R9TPA2_BACLI	1.13496e+06	1.0566e+06	1.10556e+06	900301	939248	967245	440203	387181	472106
tr|R9U003|R9U003_BACLI	517596	454002	457396	321480	343562	380511	357124	356461	366255
tr|R9U3E0|R9U3E0_BACLI	587395	585233	646959	512843	565443	517117	197630	170587	202466
tr|R9TUG5|R9TUG5_BACLI	2.0666e+06	2.05342e+06	2.077e+06	2.0405e+06	1.9817e+06	2.10492e+06	739750	860372	828433
tr|R9TQL6|R9TQL6_BACLI	1.65294e+06	1.36433e+06	1.6672e+06	1.54036e+06	1.6655e+06	1.50131e+06	745924	832737	833003
tr|R9U2W3|R9U2W3_BACLI	6.11958e+06	6.16316e+06	6.34161e+06	7.12059e+06	6.87201e+06	7.05449e+06	2.56785e+06	2.43544e+06	2.55948e+06
tr|R9TZQ9|R9TZQ9_BACLI	146431	163297	168445	141508	139544	149754	112602	132042	73846.2
tr|R9TVC7|R9TVC7_BACLI	815624	837350	850340	1.01386e+06	1.00653e+06	995891	182157	177871	287416
tr|R9TSR4|R9TSR4_BACLI	945133	857682	863609	752783	752308	673806	1.07185e+06	971087	1.12918e+06
tr|R9TQY1|R9TQY1_BACLI	5.33633e+06	5.57678e+06	5.7213e+06	6.18296e+06	6.1157e+06	5.84455e+06	3.07769e+06	3.06479e+06	3.00448e+06
tr|R9U255|R9U255_BACLI	4.30271e+07	4.24565e+07	4.38865e+07	3.75364e+07	3.86981e+07	3.87605e+07	1.27709e+07	1.31e+07	1.29424e+07
tr|R9TWW1|R9TWW1_BACLI	8.65319e+06	8.48484e+06	8.47411e+06	9.55495e+06	9.89832e+06	1.00432e+07	2.96721e+06	3.03364e+06	2.90858e+06
tr|R9TWY7|R9TWY7_BACLI	2.14099e+06	2.30148e+06	2.34293e+06	2.85288e+06	2.89555e+06	2.75115e+06	1.9402e+06	2.16633e+06	2.1795e+06
tr|R9TT56|R9TT56_BACLI	1.10167e+07	1.06323e+07	1.09554e+07	1.15596e+07	1.21401e+07	1.20789e+07	4.32675e+06	4.37235e+06	4.10082e+06
tr|R9TUH2|R9TUH2_BACLI	748811	782175	590824	793741	689875	721513	290162	398389	367013
tr|R9TNS6|R9TNS6_BACLI	6.4684e+06	1.03101e+07	6.34864e+06	8.96018e+06	8.95987e+06	9.22641e+06	2.81233e+06	2.88177e+06	2.97485e+06
tr|R9U1T4|R9U1T4_BACLI	757970	744479	853668	627759	646065	729986	713516	721857	951730
tr|R9TZS5|R9TZS5_BACLI	2.68234e+06	2.74552e+06	2.5495e+06	3.13141e+06	3.19501e+06	3.22029e+06	4.76565e+06	4.70428e+06	4.73386e+06
tr|R9U0S1|R9U0S1_BACLI	6.0998e+06	6.19608e+06	6.13884e+06	5.02651e+06	5.07126e+06	5.09453e+06	2.38089e+06	2.38609e+06	2.38427e+06
tr|R9TW35|R9TW35_BACLI	5.83179e+06	5.85128e+06	6.06487e+06	5.88147e+06	5.6217e+06	5.84153e+06	1.3779e+06	1.24822e+06	1.31997e+06
tr|R9TT18|R9TT18_BACLI	989661	810111	876072	903963	970442	1.02759e+06	467073	428119	422501
tr|R9TUK1|R9TUK1_BACLI	1.15456e+06	1.19843e+06	1.1168e+06	1.11371e+06	1.1402e+06	1.12761e+06	1.04871e+06	1.1462e+06	986924
tr|R9U1Y5|R9U1Y5_BACLI	2.62361e+06	2.60017e+06	2.54816e+06	2.94688e+06	2.89956e+06	2.86421e+06	2.22163e+06	2.21519e+06	2.20734e+06
tr|R9TX96|R9TX96_BACLI	837670	883819	834981	873656	873454	904413	598718	601400	606137
tr|R9TW82|R9TW82_BACLI	764473	769690	792326	779397	776262	780521	334529	391714	277598
tr|R9TZ29|R9TZ29_BACLI	2.49226e+06	2.58521e+06	2.52514e+06	1.93766e+06	1.88753e+06	1.99077e+06	1.77985e+06	1.68231e+06	1.77309e+06
tr|R9TWQ3|R9TWQ3_BACLI	1.98263e+06	1.92829e+06	1.95984e+06	1.69132e+06	1.80296e+06	1.76857e+06	946195	835976	1.02136e+06
tr|R9TRV6|R9TRV6_BACLI	1.13763e+06	1.07153e+06	1.08329e+06	1.17089e+06	1.17024e+06	1.18363e+06	660521	634586	699310
tr|R9U060|R9U060_BACLI	1.52888e+06	1.5328e+06	1.49907e+06	1.62559e+06	1.46349e+06	1.4475e+06	780272	787201	781805
tr|R9TZ05|R9TZ05_BACLI	5.12791e+06	5.01699e+06	5.34641e+06	3.78688e+06	4.73713e+06	4.62453e+06	1.96347e+06	1.99562e+06	1.93257e+06
tr|R9TUK9|R9TUK9_BACLI	840129	886718	648569	589923	888660	874097	617732	588490	616859
tr|R9U0K5|R9U0K5_BACLI	8.44974e+06	9.72911e+06	9.46875e+06	5.8182e+06	5.83933e+06	5.84525e+06	2.70867e+06	2.61785e+06	2.49051e+06
tr|R9TRL7|R9TRL7_BACLI	721331	703590	711633	717501	690306	710543	414632	463826	371020
tr|R9TT85|R9TT85_BACLI	1.35186e+06	1.3586e+06	1.33646e+06	1.75461e+06	1.70897e+06	1.75587e+06	714301	674720	721045
tr|R9TRS9|R9TRS9_BACLI	528610	528143	509807	483782	482602	493128	194216	195120	174993
tr|R9TSX7|R9TSX7_BACLI	1.30476e+06	1.29198e+06	1.31049e+06	1.34991e+06	1.38287e+06	1.3362e+06	611941	632790	646606
tr|R9TZ21|R9TZ21_BACLI	1.36662e+06	1.35403e+06	1.42337e+06	1.59848e+06	1.61e+06	1.63838e+06	880640	926686	1.06557e+06
tr|R9TPG2|R9TPG2_BACLI	3.77923e+06	3.80178e+06	3.8517e+06	4.14441e+06	4.29562e+06	4.01092e+06	1.61279e+06	1.61082e+06	1.57886e+06
tr|R9TT42|R9TT42_BACLI	5.63658e+06	5.72453e+06	5.92382e+06	4.96046e+06	4.71399e+06	4.67733e+06	3.00752e+06	3.10682e+06	3.02223e+06
tr|R9TVY5|R9TVY5_BACLI	8.39114e+06	8.52821e+06	8.62249e+06	7.93562e+06	8.12283e+06	8.24202e+06	3.41012e+06	3.18415e+06	3.38831e+06
tr|R9TZI2|R9TZI2_BACLI	633800	648846	628839	637121	668695	639652	161695	155698	152842
tr|R9TQM4|R9TQM4_BACLI	4.63075e+06	4.52026e+06	5.67977e+06	5.99806e+06	5.90199e+06	6.05299e+06	3.71963e+06	3.71038e+06	3.90464e+06
tr|R9TTN7|R9TTN7_BACLI	683630	704447	689962	650580	635951	642029	933640	984527	922162
tr|R9TZL9|R9TZL9_BACLI	6.74447e+06	7.15672e+06	6.69594e+06	6.92086e+06	7.07395e+06	7.21697e+06	3.86694e+06	3.79588e+06	3.8448e+06
tr|R9TU90|R9TU90_BACLI	1.23907e+06	1.24979e+06	1.18302e+06	990835	1.01284e+06	1.06644e+06	785801	742807	663521
tr|R9TS34|R9TS34_BACLI	341164	323955	334988	335918	360248	337131	205299	185412	125625
tr|R9TTD9|R9TTD9_BACLI	900970	913443	856259	901348	943086	882231	2.69049e+06	2.66083e+06	2.5169e+06
tr|R9U0I0|R9U0I0_BACLI	2.36996e+06	2.36377e+06	2.42597e+06	1.67485e+06	1.71936e+06	1.93595e+06	159005	120350	83960.8
tr|R9TXB3|R9TXB3_BACLI	2.06912e+06	2.05714e+06	2.01418e+06	2.04361e+06	2.03175e+06	1.88143e+06	1.02259e+06	912990	885690
tr|R9TXG8|R9TXG8_BACLI	3.20926e+06	3.22655e+06	3.16011e+06	2.55905e+06	2.6241e+06	2.63318e+06	1.50342e+06	1.50412e+06	1.73833e+06
tr|R9TUX2|R9TUX2_BACLI	2.34381e+06	2.30501e+06	2.33447e+06	1.99937e+06	1.99625e+06	2.00905e+06	1.46199e+06	1.49516e+06	1.54432e+06
tr|R9U1U4|R9U1U4_BACLI	933256	973018	985068	510602	517899	577355	214487	192819	198410
tr|R9U319|R9U319_BACLI	815369	853140	847860	645783	723937	858145	653539	676999	633086
tr|R9U0B2|R9U0B2_BACLI	5.18326e+06	5.20074e+06	5.25834e+06	4.7711e+06	4.8491e+06	4.91604e+06	2.81089e+06	2.54816e+06	2.63098e+06
tr|R9TWI3|R9TWI3_BACLI	1.37012e+06	1.30159e+06	1.27595e+06	1.39743e+06	1.37304e+06	1.65586e+06	688382	689114	652459
tr|R9TWV1|R9TWV1_BACLI	824902	759313	928455	893493	805476	942044	432900	400984	491207
tr|R9TVM5|R9TVM5_BACLI	106692	106793	160439	79719.6	117631	100426	579167	563124	759361
tr|R9U2T7|R9U2T7_BACLI	4.46078e+06	4.69257e+06	4.3683e+06	4.10374e+06	4.03056e+06	4.32057e+06	2.66834e+06	2.71093e+06	2.63923e+06
tr|R9TNQ1|R9TNQ1_BACLI	1.7231e+07	1.55501e+07	1.75512e+07	1.74628e+07	1.74141e+07	1.68309e+07	1.02153e+07	1.05906e+07	1.09632e+07
tr|R9TYN5|R9TYN5_BACLI	1.11114e+06	1.18141e+06	992962	948279	1.09122e+06	1.11451e+06	710418	678984	586278
tr|R9TR17|R9TR17_BACLI	5.56397e+06	5.57527e+06	5.68582e+06	5.25669e+06	5.3416e+06	5.29634e+06	3.682e+06	3.74104e+06	3.65706e+06
tr|R9TW02|R9TW02_BACLI	1.73411e+06	1.8521e+06	1.80006e+06	1.7602e+06	1.69162e+06	1.84179e+06	1.07879e+06	1.0322e+06	1.02573e+06
tr|R9TW13|R9TW13_BACLI	2.41889e+06	2.29131e+06	2.00994e+06	2.0555e+06	1.94065e+06	1.75768e+06	1.42548e+07	1.47384e+07	1.44026e+07
tr|R9U486|R9U486_BACLI	866448	974450	946127	929828	905139	938722	464539	495960	580102
tr|R9TS75|R9TS75_BACLI	5.84588e+06	5.84102e+06	5.81096e+06	6.14316e+06	7.2168e+06	6.12305e+06	1.81821e+06	1.78259e+06	1.46789e+06
tr|R9TW43|R9TW43_BACLI	30771.3	52690.8	36799.8	19888.2	23829.4	29054.5	10396	8887.59	10109.1
tr|R9TUB4|R9TUB4_BACLI	878467	866921	882265	1.02695e+06	1.04752e+06	1.02214e+06	632439	718637	439745
tr|R9TUJ3|R9TUJ3_BACLI	8.58042e+06	8.10209e+06	8.4805e+06	8.71401e+06	8.89065e+06	8.87067e+06	4.60758e+06	4.41778e+06	4.4388e+06
tr|R9TWR5|R9TWR5_BACLI	4.58949e+06	4.51603e+06	4.60182e+06	4.94719e+06	4.827e+06	5.08418e+06	2.07786e+06	1.99415e+06	1.88281e+06
tr|R9U2V8|R9U2V8_BACLI	1.29988e+06	1.31709e+06	1.31431e+06	1.22849e+06	1.11405e+06	1.19843e+06	1.58921e+06	1.51466e+06	1.67254e+06
tr|R9U262|R9U262_BACLI	1.67903e+06	1.60176e+06	1.63357e+06	1.20885e+06	1.30941e+06	1.3698e+06	446470	438204	488798
tr|R9TZ64|R9TZ64_BACLI	1.49273e+06	1.55349e+06	1.62117e+06	1.36942e+06	1.21066e+06	1.48956e+06	784851	576981	777349
tr|R9TUG3|R9TUG3_BACLI	2.94151e+06	2.85868e+06	2.893e+06	2.82282e+06	2.41167e+06	3.27793e+06	1.08054e+06	1.0772e+06	1.11277e+06
tr|R9TRQ3|R9TRQ3_BACLI	2.62011e+06	2.73726e+06	2.59045e+06	2.71479e+06	2.62757e+06	2.62813e+06	1.81433e+06	1.74109e+06	2.97411e+06
tr|R9U0Z4|R9U0Z4_BACLI	472086	472014	419430	366048	378952	412242	344851	326950	279299
tr|R9TPH8|R9TPH8_BACLI	208839	203140	299252	348788	233079	338600	215610	273845	191285
tr|R9U0X5|R9U0X5_BACLI	1.35607e+06	1.33596e+06	1.20465e+06	1.17748e+06	1.19772e+06	1.13091e+06	591003	573127	510230
tr|R9TV89|R9TV89_BACLI	2.75582e+06	2.781e+06	2.77361e+06	2.28896e+06	2.26191e+06	2.35799e+06	1.6479e+06	1.65181e+06	1.56137e+06
tr|R9TYS8|R9TYS8_BACLI	1.117e+06	995281	1.05084e+06	870425	982671	980504	290576	344073	498044
tr|R9TVY9|R9TVY9_BACLI	1.42389e+06	1.43111e+06	1.42911e+06	1.11947e+06	1.10446e+06	1.06915e+06	756673	761063	592022
tr|R9U3X2|R9U3X2_BACLI	477705	481200	474957	406860	407976	351422	284132	276746	299774
tr|R9TYX1|R9TYX1_BACLI	2.50764e+06	2.52821e+06	2.57398e+06	2.38777e+06	2.36164e+06	2.30428e+06	1.48838e+06	1.40112e+06	1.50255e+06
tr|R9TZN1|R9TZN1_BACLI	502273	585163	522047	466757	520940	447541	354836	240748	384568
tr|R9U2S8|R9U2S8_BACLI	2.38133e+06	2.65768e+06	2.50588e+06	2.64131e+06	2.38136e+06	2.46453e+06	1.88164e+06	1.87544e+06	1.81542e+06
tr|R9TZH4|R9TZH4_BACLI	1.17832e+06	1.18868e+06	1.18178e+06	1.19678e+06	1.24005e+06	1.17492e+06	577925	599476	559077
tr|R9TZ92|R9TZ92_BACLI	130298	165136	120457	99326.7	125904	88812	380262	373436	407563
tr|R9TXF0|R9TXF0_BACLI	437464	386111	369067	421771	305332	409570	286101	242711	297082
tr|R9TWN7|R9TWN7_BACLI	407582	371127	398725	390304	387002	394785	199312	115931	140047
tr|R9TW01|R9TW01_BACLI	951769	853748	775179	812262	839891	710501	600137	650288	615633
tr|R9TPI8|R9TPI8_BACLI	7.67553e+06	7.92023e+06	7.76086e+06	8.07167e+06	8.28591e+06	8.40998e+06	3.38752e+06	3.36811e+06	3.3247e+06
tr|R9TXI6|R9TXI6_BACLI	1.2784e+06	1.25565e+06	1.27297e+06	1.18013e+06	1.13906e+06	1.23579e+06	963823	980575	868485
tr|R9TVR1|R9TVR1_BACLI	918307	894366	928858	835316	862332	837801	747162	780619	696491
tr|R9TY87|R9TY87_BACLI	1.43301e+06	1.49564e+06	1.557e+06	1.77592e+06	1.6103e+06	1.70631e+06	764624	828216	847924
tr|R9TST2|R9TST2_BACLI	6.67369e+06	7.02584e+06	6.90788e+06	7.22267e+06	7.47458e+06	7.55531e+06	2.65355e+06	2.62036e+06	2.56113e+06
tr|R9TXC7|R9TXC7_BACLI	2.35824e+06	2.38994e+06	2.50127e+06	2.29753e+06	2.44625e+06	2.31989e+06	1.21316e+06	1.30873e+06	1.19153e+06
tr|R9TWT1|R9TWT1_BACLI	954668	877162	977965	739114	793637	760646	678641	722958	602921
tr|R9TRC9|R9TRC9_BACLI	2.91447e+06	2.90505e+06	2.97215e+06	2.97186e+06	3.04154e+06	3.1636e+06	1.04128e+06	1.03772e+06	830962
tr|R9TSI3|R9TSI3_BACLI	4.88187e+06	4.91075e+06	4.88831e+06	4.77492e+06	4.97393e+06	4.72738e+06	2.11407e+06	2.11526e+06	2.08408e+06
tr|R9TT70|R9TT70_BACLI	901853	740807	722459	826117	781998	616173	267945	330462	334795
tr|R9TWP5|R9TWP5_BACLI	970179	998037	993941	1.03151e+06	1.13824e+06	1.19924e+06	480766	495940	576556
tr|R9TRB1|R9TRB1_BACLI	371471	496772	476347	414655	423581	398731	2.18673e+06	2.22212e+06	2.16423e+06
tr|R9TSU3|R9TSU3_BACLI	2.43336e+06	2.43059e+06	2.45181e+06	2.17783e+06	2.31474e+06	2.32235e+06	450056	435195	307638
tr|R9TRS1|R9TRS1_BACLI	3.08863e+06	3.15897e+06	3.41156e+06	2.58527e+06	2.58343e+06	2.38557e+06	1.29606e+06	1.36273e+06	1.23134e+06
tr|R9TXF1|R9TXF1_BACLI	499170	489435	487316	512005	555593	567820	345078	344454	312143
tr|R9TS29|R9TS29_BACLI	1.32875e+06	1.29516e+06	1.28792e+06	1.21261e+06	1.18765e+06	1.16726e+06	448352	529830	510081
tr|R9TUI2|R9TUI2_BACLI	1.33126e+06	1.43776e+06	1.34749e+06	1.47502e+06	1.41296e+06	1.536e+06	743525	665058	793978
tr|R9TVR9|R9TVR9_BACLI	4.23327e+06	4.23996e+06	3.99351e+06	3.65784e+06	3.16174e+06	3.7433e+06	1.3248e+06	1.23931e+06	1.20393e+06
tr|R9U2Y3|R9U2Y3_BACLI	1.70347e+06	2.09496e+06	1.98585e+06	1.24514e+06	1.18094e+06	1.48299e+06	1.47378e+06	1.65078e+06	1.67779e+06
tr|R9TT13|R9TT13_BACLI	1.05495e+06	1.02063e+06	1.00453e+06	2.13962e+06	2.14942e+06	2.12289e+06	161438	143703	176985
tr|R9U475|R9U475_BACLI	1.05854e+06	1.0973e+06	1.00256e+06	1.02414e+06	1.03878e+06	1.10657e+06	690640	602691	675979
tr|R9TVZ2|R9TVZ2_BACLI	689778	689175	605468	714391	670312	724311	379018	388066	382857
tr|R9TS59|R9TS59_BACLI	4.12016e+06	3.98197e+06	3.94343e+06	3.61589e+06	3.57842e+06	3.284e+06	797532	805317	1.18781e+06
tr|R9TZJ7|R9TZJ7_BACLI	1.03405e+06	994254	934197	1.07671e+06	1.09278e+06	1.12556e+06	548077	404820	537692
tr|R9TNU2|R9TNU2_BACLI	3.14515e+06	3.12678e+06	3.11777e+06	3.10386e+06	3.18057e+06	2.99992e+06	1.86321e+06	1.81339e+06	1.8047e+06
tr|R9TU60|R9TU60_BACLI	744872	808268	802979	986567	943942	895554	334181	315916	311443
tr|R9TYH0|R9TYH0_BACLI	2.65443e+06	2.58133e+06	2.6585e+06	2.09558e+06	2.01348e+06	2.10129e+06	589048	646646	561919
tr|R9TZ28|R9TZ28_BACLI	654459	460861	466554	755751	753586	563230	519624	527002	594408
tr|R9TX52|R9TX52_BACLI	806781	843015	854250	665976	791962	743753	824578	850201	837641
tr|R9U242|R9U242_BACLI	196201	212316	199160	183924	191302	202608	125422	71280.1	144392
tr|R9U355|R9U355_BACLI	1.08298e+06	994464	1.04885e+06	942380	926411	971600	723600	656182	704547
tr|R9TSX4|R9TSX4_BACLI	523941	591775	583640	583130	558818	580022	453889	444883	461252
tr|R9TTK4|R9TTK4_BACLI	870750	919449	909767	861320	882111	841999	505451	488216	476610
tr|R9TNU5|R9TNU5_BACLI	6.9892e+06	6.89723e+06	6.89505e+06	6.83379e+06	6.87839e+06	6.6009e+06	4.59635e+06	4.52336e+06	4.70806e+06
tr|R9U089|R9U089_BACLI	316715	478802	423328	541490	362401	545155	295225	282105	276824
tr|R9TY52|R9TY52_BACLI	1.91322e+06	1.98761e+06	1.9695e+06	1.94626e+06	2.04023e+06	1.99637e+06	924397	936281	910260
tr|R9TWW0|R9TWW0_BACLI	1.16974e+06	978565	949873	856299	1.18229e+06	1.16109e+06	343175	409786	375168
tr|R9TTK8|R9TTK8_BACLI	3.49726e+06	3.50046e+06	3.47322e+06	2.80996e+06	2.83073e+06	2.79822e+06	2.33131e+06	2.2648e+06	2.30259e+06
tr|R9TVM2|R9TVM2_BACLI	205913	233011	217280	234450	242299	232539	137390	144320	139582
tr|R9U3I1|R9U3I1_BACLI	451467	359815	469997	491302	505642	453780	215579	235481	272230
tr|R9TZA3|R9TZA3_BACLI	1.00497e+06	1.09992e+06	1.02087e+06	897342	912209	864999	381091	403829	273178
tr|R9TWK1|R9TWK1_BACLI	789640	761962	912408	1.00021e+06	886849	912719	381617	375302	346260
tr|R9U1I7|R9U1I7_BACLI	1.38504e+06	1.35856e+06	1.45663e+06	1.32323e+06	1.3506e+06	1.3319e+06	420185	442537	521705
tr|R9U0R0|R9U0R0_BACLI	390573	469561	446644	380542	415745	362226	282121	203259	201837
tr|R9TU51|R9TU51_BACLI	297820	311652	294876	259945	266909	244762	91486.3	80935	98220.3
tr|R9TWX9|R9TWX9_BACLI	590175	616000	626958	584142	656931	604925	423261	423969	399079
tr|R9TXX2|R9TXX2_BACLI	2.03979e+06	1.96008e+06	1.94075e+06	2.22956e+06	1.92207e+06	2.15244e+06	891795	837301	756561
tr|R9U358|R9U358_BACLI	3.65125e+06	3.62642e+06	3.74147e+06	2.74742e+06	2.85859e+06	2.95203e+06	3.14594e+06	3.14191e+06	3.08151e+06
tr|R9TSK7|R9TSK7_BACLI	554456	384317	401479	399628	557169	599256	446151	461335	396411
tr|R9TZF1|R9TZF1_BACLI	786077	864334	879441	1.09571e+06	1.03963e+06	1.14172e+06	391104	372027	346491
tr|R9TYP0|R9TYP0_BACLI	1.72163e+06	1.65149e+06	1.70636e+06	1.52818e+06	1.63888e+06	1.55188e+06	746494	744350	746772
tr|R9TWV9|R9TWV9_BACLI	511424	512399	458826	442795	517978	517616	294170	326890	263026
tr|R9TS15|R9TS15_BACLI	941052	808859	924395	1.07976e+06	1.0418e+06	1.06785e+06	514446	530394	668976
tr|R9TUF1|R9TUF1_BACLI	998602	954383	921954	784517	845166	892869	221355	426099	199215
tr|R9TXH7|R9TXH7_BACLI	2.23878e+06	2.25993e+06	2.3276e+06	2.06546e+06	2.08588e+06	2.17952e+06	1.69633e+06	1.60158e+06	1.69076e+06
tr|R9U1I5|R9U1I5_BACLI	244028	223969	242499	281208	276424	257386	68496.9	82585.6	81955.9
tr|R9TR62|R9TR62_BACLI	1.15135e+06	1.19278e+06	1.21601e+06	1.07409e+06	1.00673e+06	1.03657e+06	763112	755640	772606
tr|R9U163|R9U163_BACLI	1.31185e+06	1.27566e+06	1.36927e+06	1.19349e+06	1.15311e+06	1.14608e+06	511884	434480	397770
tr|R9TSA6|R9TSA6_BACLI	8.12368e+06	8.32077e+06	8.15491e+06	7.88118e+06	7.88652e+06	7.7471e+06	2.98218e+06	2.87245e+06	2.67887e+06
tr|R9TY30|R9TY30_BACLI	274161	251257	260503	223951	237745	227319	193677	195378	178035
tr|R9U0R7|R9U0R7_BACLI	1.20644e+06	1.02376e+06	1.17582e+06	879539	1.00241e+06	905600	1.62959e+06	984419	1.64399e+06
tr|R9TS60|R9TS60_BACLI	2.05705e+06	2.0246e+06	2.07501e+06	1.69259e+06	1.71284e+06	1.60734e+06	1.54859e+06	1.39025e+06	1.3045e+06
tr|R9TXK0|R9TXK0_BACLI	756457	946163	897564	827645	787760	884830	490112	491305	472704
tr|R9TXH9|R9TXH9_BACLI	1.38029e+07	1.43549e+07	1.35605e+07	1.22103e+07	1.22383e+07	1.18692e+07	7.14053e+06	7.3586e+06	6.46586e+06
tr|R9TUX7|R9TUX7_BACLI	497241	476854	455527	291648	371404	362217	73191.6	57756.5	43254.1
tr|R9TWN0|R9TWN0_BACLI	358681	332704	387309	812280	860095	867536	52623.8	68329.1	68269.6
tr|R9TV57|R9TV57_BACLI	610256	639539	542197	649965	613654	623824	466185	448220	432951
tr|R9TSU4|R9TSU4_BACLI	779189	792628	782954	714799	787163	735041	364370	316515	335021
tr|R9TUF8|R9TUF8_BACLI	711362	783359	776759	764632	796594	769168	252968	290295	257408
tr|R9TS65|R9TS65_BACLI	2.06441e+07	2.09112e+07	2.18314e+07	1.93065e+07	1.97251e+07	1.99321e+07	1.27731e+07	1.26504e+07	1.29294e+07
tr|R9TSU7|R9TSU7_BACLI	9.75934e+06	9.8928e+06	9.90089e+06	9.8613e+06	1.01353e+07	1.00473e+07	4.75998e+06	4.54314e+06	4.83483e+06
tr|R9TZB3|R9TZB3_BACLI	784967	821496	881733	806817	800950	648042	240198	224777	203536
tr|R9U0I5|R9U0I5_BACLI	1.12143e+06	1.10955e+06	1.08164e+06	963406	980727	971388	1.01891e+06	1.01621e+06	1.06229e+06
tr|R9TV22|R9TV22_BACLI	4.20695e+06	3.99917e+06	3.86084e+06	3.41263e+06	3.47334e+06	3.51486e+06	2.3658e+06	2.42175e+06	2.26836e+06
tr|R9TYM4|R9TYM4_BACLI	294062	289220	289369	335709	330283	338990	127024	122210	146066
tr|R9TTD3|R9TTD3_BACLI	1.44949e+06	1.44792e+06	1.50419e+06	1.44158e+06	1.50428e+06	1.53322e+06	1.07502e+06	1.02278e+06	1.0483e+06
tr|R9TZR2|R9TZR2_BACLI	2.84934e+06	2.86162e+06	2.87555e+06	3.05674e+06	3.16116e+06	3.16875e+06	1.26404e+06	1.26811e+06	1.27699e+06
tr|R9TYK0|R9TYK0_BACLI	511540	479049	512585	288762	270340	283261	1.44662e+06	1.38109e+06	1.40825e+06
tr|R9TWN4|R9TWN4_BACLI	205376	208197	209491	172958	175212	173366	111667	125401	113088
tr|R9U024|R9U024_BACLI	775722	840282	839272	738326	620875	673686	1.08096e+06	1.04263e+06	917754
tr|R9TW08|R9TW08_BACLI	1.71165e+06	1.71766e+06	1.95454e+06	2.07411e+06	2.33398e+06	2.25046e+06	720653	680838	522068
tr|R9TST6|R9TST6_BACLI	254689	176008	159225	181803	182814	265615	99985.1	92160.8	78284.3
tr|R9TUH0|R9TUH0_BACLI	81371.9	101769	109897	97341.9	55618	80187	66902.9	44871.8	50564.3
tr|R9TW27|R9TW27_BACLI	1.4515e+06	1.49003e+06	1.53051e+06	1.68656e+06	1.60404e+06	1.64597e+06	1.04138e+06	1.07823e+06	1.09803e+06
tr|R9TTC2|R9TTC2_BACLI	3.20257e+06	3.22098e+06	3.18221e+06	2.74785e+06	2.95863e+06	2.92805e+06	1.5332e+06	1.63407e+06	1.56116e+06
tr|R9TZR1|R9TZR1_BACLI	509842	416146	485553	453104	406062	453017	336662	291805	341261
tr|R9TZB6|R9TZB6_BACLI	3.67333e+06	3.72874e+06	3.75392e+06	2.7836e+06	2.77683e+06	2.67948e+06	3.87166e+06	3.84373e+06	3.73758e+06
tr|R9TX05|R9TX05_BACLI	360005	316741	334940	244740	168516	231436	1.18235e+06	1.21069e+06	1.24425e+06
tr|R9TST8|R9TST8_BACLI	1.07357e+07	1.09862e+07	1.10435e+07	1.00143e+07	1.0373e+07	1.077e+07	6.57228e+06	6.37816e+06	6.39794e+06
tr|R9TZP3|R9TZP3_BACLI	609765	591294	531157	497193	496346	473422	687231	675058	640037
tr|R9TU73|R9TU73_BACLI	126533	113700	96406.8	153704	85859.3	115655	152893	137150	170501
tr|R9TTF3|R9TTF3_BACLI	273723	237644	206570	183873	222675	136148	337319	383666	344348
tr|R9TVM8|R9TVM8_BACLI	524565	565582	540830	526396	548697	477302	318349	329449	320470
tr|R9U0Q8|R9U0Q8_BACLI	2.45103e+06	2.52572e+06	2.53654e+06	3.17807e+06	2.35421e+06	2.2919e+06	1.17649e+06	1.59329e+06	1.78917e+06
tr|R9TWC1|R9TWC1_BACLI	903652	961318	970186	1.28195e+06	1.15059e+06	1.09215e+06	536479	528148	515998
tr|R9TYX7|R9TYX7_BACLI	192387	286731	269967	181044	158272	182072	253755	253652	259149
tr|R9TZ45|R9TZ45_BACLI	142248	147453	169728	219627	156663	206206	50385.7	111822	67107.6
tr|R9U1R4|R9U1R4_BACLI	173434	200005	258228	212387	143746	241867	2.02619e+06	2.00294e+06	1.97269e+06
tr|R9TP99|R9TP99_BACLI	726552	751116	689223	731128	679529	734259	444928	417830	416053
tr|R9TNI4|R9TNI4_BACLI	175736	185452	163427	172463	169346	186147	123201	109309	67464.6
tr|R9TYY1|R9TYY1_BACLI	454824	365200	470834	319899	314341	290384	289702	254560	236292
tr|R9U0H2|R9U0H2_BACLI	1.06255e+06	1.08757e+06	1.08184e+06	895647	929535	919978	394998	295178	494198
tr|R9TW25|R9TW25_BACLI	626359	610727	548888	452786	487881	520187	486788	455526	408793
tr|R9TVZ6|R9TVZ6_BACLI	1.81794e+06	1.9322e+06	1.93283e+06	1.67548e+06	1.7003e+06	1.65092e+06	1.34484e+06	1.37216e+06	1.30898e+06
tr|R9TYW5|R9TYW5_BACLI	2.12034e+06	2.102e+06	2.02607e+06	1.66449e+06	1.72209e+06	1.78698e+06	851674	868631	889023
tr|R9TZ10|R9TZ10_BACLI	110118	132379	126959	68419.3	135720	125183	103700	99066.6	69837
tr|R9U3T7|R9U3T7_BACLI	1.64321e+07	1.67074e+07	1.72213e+07	1.03241e+07	1.16734e+07	1.13119e+07	2.50499e+06	3.08625e+06	3.00688e+06
tr|R9TSY5|R9TSY5_BACLI	4.41042e+06	4.70166e+06	4.43865e+06	3.05748e+06	3.18831e+06	3.08924e+06	2.06753e+06	2.0115e+06	1.64175e+06
tr|R9U2Z0|R9U2Z0_BACLI	1.32407e+06	1.32389e+06	1.36461e+06	1.04258e+06	1.0879e+06	1.06429e+06	978925	944862	954012
tr|R9TZD5|R9TZD5_BACLI	300427	283192	279459	332310	274440	227629	1.01968e+06	991997	1.01426e+06
tr|R9TVM1|R9TVM1_BACLI	733568	786624	720785	779550	1.02218e+06	1.03705e+06	524473	552751	492876
tr|R9TQP3|R9TQP3_BACLI	1.22139e+06	1.24942e+06	1.21285e+06	949843	967943	914097	375895	362900	354819
tr|R9TV30|R9TV30_BACLI	551126	566916	561788	488885	447963	499728	353797	352548	370650
tr|R9TNQ7|R9TNQ7_BACLI	1.24233e+07	1.22981e+07	1.27159e+07	1.39893e+07	1.17848e+07	1.36167e+07	7.20892e+06	6.86414e+06	7.41886e+06
tr|R9TRR1|R9TRR1_BACLI	662864	639905	539667	703492	738760	735116	303696	324633	328183
tr|R9U3D9|R9U3D9_BACLI	461224	464406	475947	426468	453605	505544	302461	235394	234624
tr|R9TWY8|R9TWY8_BACLI	1.0751e+06	1.05186e+06	1.06024e+06	1.16281e+06	1.20762e+06	1.21487e+06	433948	441606	409669
tr|R9TYY6|R9TYY6_BACLI	1.27855e+06	1.31198e+06	1.29833e+06	1.17022e+06	1.18202e+06	1.18039e+06	2.11224e+06	2.04617e+06	1.90478e+06
tr|R9TS63|R9TS63_BACLI	653660	679405	698999	805420	787909	791980	291372	268962	269955
tr|R9U455|R9U455_BACLI	866462	896148	802150	886532	855347	796855	376644	408099	316615
tr|R9TZ60|R9TZ60_BACLI	2.39388e+07	2.41841e+07	2.43023e+07	1.97906e+07	1.91295e+07	1.93237e+07	5.17358e+06	5.13683e+06	5.43135e+06
tr|R9TZC5|R9TZC5_BACLI	621460	638141	550521	553809	608555	535439	296623	299811	313669
tr|R9TS21|R9TS21_BACLI	2.21517e+06	2.24906e+06	2.28104e+06	2.39955e+06	2.3581e+06	2.2739e+06	1.19843e+06	1.17628e+06	964035
tr|R9TUK0|R9TUK0_BACLI	177695	172540	182147	180792	167844	170186	96360.5	105112	94999.5
tr|R9TX09|R9TX09_BACLI	298290	246469	263088	275811	267812	292762	83208.9	71059.6	83472.2
tr|R9TPN3|R9TPN3_BACLI	4.50546e+06	4.40161e+06	4.46497e+06	4.03911e+06	4.65862e+06	4.71173e+06	1.08693e+06	1.31768e+06	1.6117e+06
tr|R9TWW5|R9TWW5_BACLI	1.02642e+06	1.03709e+06	1.0082e+06	997419	1.10935e+06	1.08409e+06	787073	782097	714038
tr|R9TUP9|R9TUP9_BACLI	352551	335193	328108	321979	330115	357336	212358	213284	201470
tr|R9TXN8|R9TXN8_BACLI	2.05188e+06	2.02938e+06	2.15741e+06	2.04442e+06	2.00908e+06	2.07289e+06	1.04864e+06	1.12161e+06	1.12862e+06
tr|R9TVN4|R9TVN4_BACLI	205434	269218	204674	224531	211174	246802	517284	571187	529693
tr|R9TNI0|R9TNI0_BACLI	1.19474e+06	1.23772e+06	1.28339e+06	1.28835e+06	1.26408e+06	1.27467e+06	678132	720368	652598
tr|R9TXF9|R9TXF9_BACLI	610191	660988	657057	598927	621924	656197	380704	378729	379227
tr|R9TST5|R9TST5_BACLI	558251	573001	528703	551042	568033	549192	204944	208692	189891
tr|R9U0Q7|R9U0Q7_BACLI	437328	442316	429695	418863	492122	515327	279806	266405	256074
tr|R9U0D2|R9U0D2_BACLI	820134	850633	778097	473582	875446	811216	510655	506244	492983
tr|R9TWW3|R9TWW3_BACLI	614531	638998	657089	534864	435207	443768	320863	343827	295163
tr|R9TYE5|R9TYE5_BACLI	514806	540004	583732	524197	547734	516911	403125	414105	395748
tr|R9U2Y4|R9U2Y4_BACLI	928850	1.05168e+06	1.11965e+06	1.053e+06	850852	1.13322e+06	276232	287408	419732
tr|R9TVU9|R9TVU9_BACLI	1.27909e+07	1.22211e+07	1.26073e+07	1.2789e+07	1.33048e+07	1.29885e+07	8.52718e+06	8.34577e+06	8.71022e+06
tr|R9TZ30|R9TZ30_BACLI	396902	406162	365084	300016	402930	335377	208227	272857	204179
tr|R9U0V2|R9U0V2_BACLI	1.7008e+06	1.70614e+06	1.62342e+06	1.67842e+06	1.64822e+06	1.53617e+06	914261	813579	811631
tr|R9TZ35|R9TZ35_BACLI	798259	837252	878031	766188	873890	839909	261952	287023	190348
tr|R9TXU8|R9TXU8_BACLI	220068	212417	208899	216661	202731	175139	64767.8	63308.2	84537.8
tr|R9TT59|R9TT59_BACLI	415703	374294	499852	527878	535551	519966	453109	439505	461231
tr|R9TTQ5|R9TTQ5_BACLI	365147	352068	370377	365110	368980	353237	288524	306186	321803
tr|R9TTE2|R9TTE2_BACLI	963688	960854	941851	1.00186e+06	944322	1.16931e+06	497224	412607	356611
tr|R9TZH3|R9TZH3_BACLI	799208	807183	712845	673567	743959	672338	330788	317341	340836
tr|R9TYY4|R9TYY4_BACLI	2.16833e+06	2.11787e+06	2.19631e+06	2.27962e+06	2.31081e+06	2.35041e+06	994748	996580	1.05101e+06
tr|R9U0Q3|R9U0Q3_BACLI	1.40749e+06	1.47097e+06	1.46207e+06	1.32569e+06	1.31948e+06	1.31036e+06	264957	644016	419686
tr|R9TWR0|R9TWR0_BACLI	460059	266294	295930	381672	388982	409245	602387	575435	619530
tr|R9U0E6|R9U0E6_BACLI	155179	143460	156458	126061	125421	156803	71590.6	41874.7	79351
tr|R9U029|R9U029_BACLI	610555	669933	705014	656796	583011	583458	527170	599713	557583
tr|R9TQL2|R9TQL2_BACLI	275853	242316	235289	240201	261985	206829	157881	130398	129788
tr|R9TZJ9|R9TZJ9_BACLI	311999	344276	340615	313370	322358	276035	179724	156801	163971
tr|R9TVF0|R9TVF0_BACLI	6086.38	17355.8	7322.55	6348.11	6986.69	5951.77	4025.45	4464.24	4897.4
tr|R9TWB6|R9TWB6_BACLI	356574	287912	448954	415362	424871	398640	243817	242750	224826
tr|R9TX76|R9TX76_BACLI	2.21684e+06	2.36151e+06	2.22823e+06	2.34618e+06	2.37483e+06	2.44369e+06	1.69084e+06	1.64231e+06	1.70177e+06
tr|R9TTW0|R9TTW0_BACLI	1.6174e+06	1.67801e+06	1.81628e+06	1.73226e+06	1.76989e+06	1.51559e+06	993862	923700	1.02534e+06
tr|R9U107|R9U107_BACLI	1.02755e+06	1.02684e+06	1.04357e+06	1.02801e+06	1.00545e+06	1.03036e+06	599047	637684	701722
tr|R9TWB1|R9TWB1_BACLI	866782	865405	805996	822515	823881	829216	397293	364046	355582
tr|R9U0D8|R9U0D8_BACLI	1.40578e+06	1.38852e+06	1.34145e+06	1.45429e+06	1.51671e+06	1.43881e+06	842391	744858	797058
tr|R9TX98|R9TX98_BACLI	93523.3	96322.3	101168	94235.7	93295.9	90425.2	56770.1	64788.3	64984
tr|R9TPJ0|R9TPJ0_BACLI	950805	977862	871020	1.05048e+06	1.12502e+06	1.10288e+06	340016	280930	373646
tr|R9TUB3|R9TUB3_BACLI	1.76462e+06	1.79141e+06	1.88334e+06	1.3922e+06	1.35919e+06	1.3667e+06	3.12688e+06	3.14271e+06	3.12406e+06
tr|R9TS64|R9TS64_BACLI	571130	559797	517609	633713	591491	610526	248838	243055	288594
tr|R9TPM3|R9TPM3_BACLI	4.3888e+06	4.0959e+06	4.18985e+06	4.37729e+06	4.32724e+06	4.30847e+06	1.179e+06	1.36547e+06	1.26151e+06
tr|R9TYX8|R9TYX8_BACLI	1.15024e+06	1.05894e+06	928267	729326	842093	869567	440710	536733	511085
tr|R9TXW4|R9TXW4_BACLI	581391	542484	667156	617852	651658	652431	504153	425304	406750
tr|R9TWS0|R9TWS0_BACLI	573733	514573	511692	493967	529791	517626	223078	208684	233698
tr|R9TX41|R9TX41_BACLI	226857	181088	200534	210502	207275	207644	117490	113763	82860.9
tr|R9TU62|R9TU62_BACLI	182681	164988	225844	266847	198202	313025	89663.4	115242	72350.9
tr|R9TT93|R9TT93_BACLI	372332	372481	403534	325240	367083	342663	193619	213413	205208
tr|R9TYW0|R9TYW0_BACLI	338391	300257	242245	271644	282671	260772	208917	165617	229610
tr|R9TVA7|R9TVA7_BACLI	531592	557617	574422	616353	584728	654005	376800	389219	392691
tr|R9TQ17|R9TQ17_BACLI	616146	575019	601811	603152	620878	665629	501675	495655	438555
tr|R9TWI0|R9TWI0_BACLI	290873	239615	230831	332703	333928	333866	186177	190505	122363
tr|R9TWZ5|R9TWZ5_BACLI	681061	680941	696275	999730	979339	973904	369463	375527	340084
tr|R9U2A8|R9U2A8_BACLI	4.12134e+06	4.22488e+06	3.33957e+06	3.59489e+06	3.79963e+06	3.31439e+06	1.17996e+06	1.98217e+06	1.44208e+06
tr|R9TYG2|R9TYG2_BACLI	2.93034e+06	3.01922e+06	2.74815e+06	2.76855e+06	2.79506e+06	2.80993e+06	1.51858e+06	1.56438e+06	1.49174e+06
tr|R9TNT5|R9TNT5_BACLI	3.65386e+06	3.66802e+06	3.68494e+06	4.20195e+06	4.09566e+06	4.00487e+06	578231	679752	648118
tr|R9TXE7|R9TXE7_BACLI	442338	458160	486844	452187	439086	446250	288108	243874	285027
tr|R9TQQ4|R9TQQ4_BACLI	328478	377829	348960	326077	334127	362809	204376	143261	177154
tr|R9U049|R9U049_BACLI	112770	123881	119630	106131	142891	132782	45475	43437.1	38454.8
tr|R9TYQ1|R9TYQ1_BACLI	1.67138e+06	1.71512e+06	1.70953e+06	1.68036e+06	1.66999e+06	1.7747e+06	859404	879517	879337
tr|R9TR81|R9TR81_BACLI	1.18714e+06	1.15815e+06	1.20624e+06	1.46763e+06	1.46147e+06	1.47979e+06	393224	402805	396307
tr|R9TXA3|R9TXA3_BACLI	311358	308670	272488	261341	298875	285392	181307	175067	117746
tr|R9TZ31|R9TZ31_BACLI	1.27699e+06	1.29965e+06	1.26438e+06	1.37278e+06	1.39238e+06	1.41176e+06	529001	711152	636755
tr|R9U0K1|R9U0K1_BACLI	318350	302526	325952	297897	292984	297426	172666	177375	177144
tr|R9TU64|R9TU64_BACLI	902314	955575	928356	1.16429e+06	1.14108e+06	1.14703e+06	686091	670551	711536
tr|R9U0E0|R9U0E0_BACLI	931182	975579	966426	905096	1.01482e+06	825683	462481	477471	488973
tr|R9TQE3|R9TQE3_BACLI	168275	162278	157200	210280	189257	129527	101836	94365.9	69299.6
tr|R9TSV1|R9TSV1_BACLI	189672	186467	189133	172487	166511	166401	103614	70599.1	82820.8
tr|R9U095|R9U095_BACLI	213260	211170	224083	200347	214090	191230	124821	130457	123135
tr|R9TZH8|R9TZH8_BACLI	980573	1.03823e+06	1.12131e+06	1.21973e+06	1.21245e+06	1.08348e+06	349673	381995	373929
tr|R9TVJ0|R9TVJ0_BACLI	1.08318e+06	1.15362e+06	954539	957854	1.04025e+06	908041	869466	865988	874667
tr|R9U0C7|R9U0C7_BACLI	921554	995183	910674	769869	756158	763846	144129	152109	180430
tr|R9TXW0|R9TXW0_BACLI	381581	395229	382124	375666	322440	384482	256652	194675	200619
tr|R9TXL6|R9TXL6_BACLI	1.17312e+06	1.05992e+06	1.16251e+06	963906	1.00958e+06	979916	852707	817055	837783
tr|R9U0B3|R9U0B3_BACLI	260603	262599	265044	242963	267305	244970	73230.1	69601.8	76879.5
tr|R9TZ13|R9TZ13_BACLI	1.90811e+06	1.852e+06	1.89606e+06	1.71633e+06	1.75955e+06	1.72074e+06	1.11029e+06	1.0901e+06	992258
tr|R9TZ37|R9TZ37_BACLI	644415	623257	592630	579636	573965	549859	694077	694465	691004
tr|R9U0N2|R9U0N2_BACLI	273421	269732	266086	221483	263639	242491	79778.6	90990.4	65126.2
tr|R9TZI5|R9TZI5_BACLI	991546	1.10644e+06	1.14918e+06	1.05812e+06	1.05412e+06	1.02438e+06	503302	424358	460948
tr|R9TSI0|R9TSI0_BACLI	629298	595399	599673	532024	560743	589443	341501	356272	356814
tr|R9TNU0|R9TNU0_BACLI	2.46654e+06	2.47332e+06	2.32804e+06	2.7627e+06	2.78796e+06	3.00437e+06	213290	218955	176628
tr|R9U271|R9U271_BACLI	151747	180479	157706	124773	100259	95961.3	443320	436836	456109
tr|R9U087|R9U087_BACLI	343389	297899	361240	442577	422037	399097	120764	173129	134175
tr|R9U0V7|R9U0V7_BACLI	628230	594117	537764	585891	519563	609647	542742	528963	509953
tr|R9TZT5|R9TZT5_BACLI	1.91813e+06	1.85928e+06	1.91942e+06	1.59933e+06	1.67649e+06	1.69887e+06	403944	398774	418038
tr|R9U0M5|R9U0M5_BACLI	4.08657e+06	4.13639e+06	3.63016e+06	3.12182e+06	4.45197e+06	3.97285e+06	1.60737e+06	1.19255e+06	1.63852e+06
tr|R9TYY9|R9TYY9_BACLI	1.12596e+06	1.09469e+06	672633	654102	670848	1.24292e+06	278057	274141	257039
tr|R9TZG5|R9TZG5_BACLI	323745	345420	330200	304533	289181	541441	451348	257190	286169
tr|R9TSQ8|R9TSQ8_BACLI	170843	168978	162941	92779.6	240223	120266	694242	659922	653799
tr|R9TW04|R9TW04_BACLI	858216	829767	912733	921495	993647	936204	183074	180898	158612
tr|R9U2C3|R9U2C3_BACLI	519012	543244	529146	447923	459091	441775	333826	317597	190505
tr|R9TWW6|R9TWW6_BACLI	832560	858003	864961	849095	829102	819410	406370	409420	463989
tr|R9TPL9|R9TPL9_BACLI	6.9684e+06	7.41068e+06	7.57396e+06	7.87975e+06	7.99055e+06	8.24567e+06	3.16099e+06	3.03998e+06	2.98811e+06
tr|R9TVJ7|R9TVJ7_BACLI	381687	344856	392096	448866	439709	476799	242078	171141	231448
tr|R9TPK3|R9TPK3_BACLI	7.11202e+06	7.14961e+06	7.10272e+06	7.42726e+06	7.68383e+06	7.74997e+06	2.00703e+06	1.97364e+06	2.13723e+06
tr|R9TXS2|R9TXS2_BACLI	687236	679002	709608	563135	584650	578528	366058	402304	406527
tr|R9TVA3|R9TVA3_BACLI	4.37082e+06	4.06842e+06	3.87779e+06	4.26702e+06	4.01252e+06	4.18196e+06	3.77729e+06	3.24296e+06	3.43193e+06
tr|R9U1S6|R9U1S6_BACLI	210739	318934	334018	345741	307245	343053	243361	236888	221767
tr|R9TZ38|R9TZ38_BACLI	457348	517993	506421	437955	418819	372720	301239	275258	256323
tr|R9TXB0|R9TXB0_BACLI	661338	793100	813325	851104	788168	827568	471843	430403	464246
tr|R9TVU5|R9TVU5_BACLI	2.51102e+06	2.60082e+06	2.50011e+06	2.5416e+06	2.53254e+06	2.41546e+06	819647	779256	883277
tr|R9TRK9|R9TRK9_BACLI	1.93508e+06	1.84582e+06	1.83044e+06	1.62634e+06	1.73914e+06	1.74881e+06	1.54644e+06	1.50519e+06	1.60938e+06
tr|R9U1R0|R9U1R0_BACLI	283632	263910	387447	204565	100436	221813	956028	910184	947821
tr|R9U0Y9|R9U0Y9_BACLI	1.55566e+06	1.4998e+06	1.37476e+06	1.48659e+06	1.50995e+06	1.54437e+06	613573	728421	660339
tr|R9TZE3|R9TZE3_BACLI	392992	404170	395313	445835	449485	438335	268550	257314	286050
tr|R9TWY6|R9TWY6_BACLI	2.21862e+06	2.00638e+06	2.30042e+06	2.70537e+06	2.71191e+06	2.67489e+06	1.56123e+06	1.43766e+06	1.64169e+06
tr|R9TYB2|R9TYB2_BACLI	9.25984e+06	9.13199e+06	9.13372e+06	8.98705e+06	9.08248e+06	8.67186e+06	5.63092e+06	5.83981e+06	5.31483e+06
tr|R9U1T2|R9U1T2_BACLI	522106	555956	520236	512151	502386	501165	266158	259198	255389
tr|R9TUV3|R9TUV3_BACLI	283797	303201	262248	252606	291701	269300	189015	195366	180529
tr|R9TXX8|R9TXX8_BACLI	291636	341997	377555	343455	326117	287971	229162	184812	209642
tr|R9TTR0|R9TTR0_BACLI	573927	592098	576908	581077	548226	591756	169684	162245	138509
tr|R9TPF8|R9TPF8_BACLI	1.7714e+06	1.84996e+06	1.76799e+06	1.63556e+06	1.67432e+06	1.60658e+06	965696	975008	888778
tr|R9TY79|R9TY79_BACLI	2.22578e+06	2.18646e+06	2.16001e+06	1.96569e+06	2.00576e+06	2.08386e+06	872370	905448	842779
tr|R9TXI8|R9TXI8_BACLI	182959	205672	158371	183068	196368	162054	170288	168528	145134
tr|R9U1N4|R9U1N4_BACLI	765767	821378	802977	751371	765301	730045	577204	591097	585043
tr|R9TRJ1|R9TRJ1_BACLI	910950	950274	916820	953881	938635	886629	691627	564087	708791
tr|R9TU82|R9TU82_BACLI	227976	155538	173256	162512	248683	217692	123300	118938	134799
tr|R9TYU3|R9TYU3_BACLI	393324	422835	413101	352665	359759	343624	249974	254921	268786
tr|R9TRE9|R9TRE9_BACLI	233585	256426	305216	231901	261919	272110	116989	126690	125406
tr|R9TX77|R9TX77_BACLI	896298	955729	985567	833298	777569	763173	192477	142594	208262
tr|R9TZW0|R9TZW0_BACLI	689476	548648	533657	551322	560038	552421	274916	265163	200578
tr|R9TTI8|R9TTI8_BACLI	673689	671126	672682	737805	750545	653101	224699	239015	236180
tr|R9TZF8|R9TZF8_BACLI	372643	396181	292606	342176	298765	417717	407183	372607	451186
tr|R9TVP9|R9TVP9_BACLI	584055	604085	563886	686640	698370	692062	306298	301120	316332
tr|R9TTU1|R9TTU1_BACLI	378640	462675	428692	359278	267167	316640	468333	410098	446947
tr|R9TUM4|R9TUM4_BACLI	103674	113067	115503	97121	113433	117909	112940	91611.3	98184
tr|R9TSQ4|R9TSQ4_BACLI	3.47054e+06	3.69829e+06	3.66996e+06	3.88638e+06	3.67642e+06	3.81135e+06	1.56031e+06	1.55459e+06	1.6386e+06
tr|R9U0Q6|R9U0Q6_BACLI	510355	485007	500420	323671	336179	328222	309909	279031	254024
tr|R9TX64|R9TX64_BACLI	282563	261781	274153	325419	260541	284817	42452.5	82724.8	120098
tr|R9U1X0|R9U1X0_BACLI	489984	479007	510555	391185	444614	401031	837058	846079	858774
tr|R9U0A4|R9U0A4_BACLI	667373	653505	708349	717683	722537	717692	187036	208688	200422
tr|R9TV00|R9TV00_BACLI	367542	384813	424337	486642	437844	489759	275015	290520	256178
tr|R9TSA4|R9TSA4_BACLI	4.52326e+06	4.52848e+06	4.57899e+06	5.10731e+06	4.87148e+06	5.09423e+06	2.18384e+06	2.14006e+06	2.25183e+06
tr|R9TQR8|R9TQR8_BACLI	767810	711583	760990	567078	639239	643631	453828	546022	448041
tr|R9TUF6|R9TUF6_BACLI	493458	467046	465554	454124	462195	453027	133298	50381.9	123254
tr|R9TSN6|R9TSN6_BACLI	5.50332e+06	6.78694e+06	6.38538e+06	7.8005e+06	6.26663e+06	6.83169e+06	1.29386e+06	1.19136e+06	803619
tr|R9TYZ2|R9TYZ2_BACLI	719402	725254	729331	738216	822904	780294	473602	478674	440932
tr|R9TVL0|R9TVL0_BACLI	249374	276382	268734	277459	277653	233272	94840.9	71971.2	66582.7
tr|R9TSW3|R9TSW3_BACLI	101510	223521	74781.6	217852	126660	101397	64299.5	51513.1	51398.2
tr|R9TVS3|R9TVS3_BACLI	366315	334652	347952	313082	326474	343866	217237	186718	230959
tr|R9TQ58|R9TQ58_BACLI	1.04991e+06	1.10572e+06	1.05179e+06	935087	1.00407e+06	1.00229e+06	1.02213e+06	930510	970794
tr|R9TYU5|R9TYU5_BACLI	148707	222219	261922	185417	167797	142510	476530	501097	439609
tr|R9U066|R9U066_BACLI	365692	360993	364781	319253	311413	235431	222088	215258	249374
tr|R9U082|R9U082_BACLI	3.14159e+06	2.77106e+06	3.13187e+06	3.08626e+06	3.04615e+06	3.22705e+06	2.08008e+06	2.11997e+06	2.03886e+06
tr|R9TZS8|R9TZS8_BACLI	647579	674971	670505	569284	571643	582372	376530	399784	332802
tr|R9TWD1|R9TWD1_BACLI	250785	255364	252857	160110	124014	165154	107296	86837.4	99145.8
tr|R9TPJ8|R9TPJ8_BACLI	1.23611e+07	1.24033e+07	1.20597e+07	1.20148e+07	1.16819e+07	1.12196e+07	4.5974e+06	4.43282e+06	4.72984e+06
tr|R9TZ04|R9TZ04_BACLI	221991	238712	285343	209620	230796	238523	157371	135055	151578
tr|R9U3D2|R9U3D2_BACLI	306680	306270	318163	263342	216148	251895	84304.7	78917.5	90353.5
tr|R9TXE9|R9TXE9_BACLI	1.53341e+06	1.49013e+06	1.47289e+06	1.62794e+06	1.66434e+06	1.63621e+06	1.20149e+06	1.18251e+06	1.26081e+06
tr|R9TZC9|R9TZC9_BACLI	173451	196405	179929	130653	131654	144708	84628.8	85388.2	105764
tr|R9TVP0|R9TVP0_BACLI	342871	378120	359010	405977	357607	377529	245348	234657	235442
tr|R9TVE6|R9TVE6_BACLI	2.27799e+06	2.28512e+06	2.26637e+06	1.9195e+06	1.87959e+06	1.98688e+06	1.18437e+06	1.19743e+06	1.21386e+06
tr|R9U048|R9U048_BACLI	341702	355862	296452	292116	355668	299870	115060	240572	107310
tr|R9TXT2|R9TXT2_BACLI	1.55571e+06	1.53213e+06	1.50522e+06	1.65818e+06	1.6452e+06	1.67355e+06	719429	892050	759243
tr|R9TW80|R9TW80_BACLI	1.26469e+06	1.30467e+06	1.31609e+06	1.0961e+06	1.09421e+06	1.04402e+06	572687	536018	549916
tr|R9TQ43|R9TQ43_BACLI	1.00236e+06	972212	974802	819892	791775	869932	440190	468910	420723
tr|R9TUP4|R9TUP4_BACLI	691439	701369	758003	671247	651952	672812	391893	477374	386712
tr|R9TWK2|R9TWK2_BACLI	253982	252636	254305	270415	292414	223082	68814.8	97689.7	48238.1
tr|R9TUN0|R9TUN0_BACLI	545800	470258	448337	591141	519410	547269	422738	461917	483059
tr|R9TX60|R9TX60_BACLI	301723	344187	360906	412567	394187	428714	272923	243463	224766
tr|R9U109|R9U109_BACLI	301822	324609	309263	394736	395623	375960	94221	133520	63179.4
tr|R9TTR4|R9TTR4_BACLI	481265	432187	504467	369783	443894	408721	153286	143813	173327
tr|R9TU21|R9TU21_BACLI	358514	362241	347892	337537	306662	307999	143521	300260	291510
tr|R9U1H7|R9U1H7_BACLI	6.31863e+06	6.07161e+06	6.2964e+06	5.28731e+06	5.56376e+06	5.34421e+06	3.59387e+06	3.87521e+06	3.61804e+06
tr|R9TZ22|R9TZ22_BACLI	123328	145682	169266	168148	145138	187765	81857.1	87479.7	99455.6
tr|R9TZ47|R9TZ47_BACLI	2.81585e+06	2.93775e+06	3.04356e+06	2.41588e+06	2.59203e+06	2.43121e+06	1.58819e+06	1.58862e+06	1.42634e+06
tr|R9TQP9|R9TQP9_BACLI	380054	384611	371225	111508	74931.1	128633	165795	160941	113491
tr|R9U3B3|R9U3B3_BACLI	607688	605526	574515	443221	371815	361764	63432.7	57974.2	57169.4
tr|R9TT54|R9TT54_BACLI	188863	190624	222541	211563	193557	216387	37050.7	35800.6	49753.5
tr|R9TWI9|R9TWI9_BACLI	400475	361520	377626	382062	342961	347977	146521	175586	153504
tr|R9TVN6|R9TVN6_BACLI	311684	289231	309125	327513	300910	299716	342560	330397	273753
tr|R9TS93|R9TS93_BACLI	5.84225e+06	5.79629e+06	6.17938e+06	6.16545e+06	6.26999e+06	6.24624e+06	1.48246e+06	1.50873e+06	1.65582e+06
tr|R9TUA0|R9TUA0_BACLI	132203	97344.6	122771	124911	123008	146904	62452.7	66557.2	58453.1
tr|R9TQR3|R9TQR3_BACLI	82561.2	123477	126838	121057	74111.8	85483.2	90376.7	64852.6	74764.1
tr|R9TSV3|R9TSV3_BACLI	122900	125897	125556	108915	101768	115766	36021.5	28435.3	20044.6
tr|R9TPN0|R9TPN0_BACLI	5.01198e+06	4.8514e+06	4.98981e+06	5.02454e+06	5.06713e+06	5.17924e+06	1.52994e+06	1.52631e+06	1.39801e+06
tr|R9TNP1|R9TNP1_BACLI	789153	760903	751907	702722	743072	706875	288946	265543	305465
tr|R9TR18|R9TR18_BACLI	629270	683028	647819	537860	592726	569471	405783	415147	388023
tr|R9TWV6|R9TWV6_BACLI	2.08058e+06	2.02023e+06	2.07026e+06	2.19382e+06	2.23681e+06	2.23522e+06	1.16639e+06	1.16413e+06	1.11075e+06
tr|R9TVK2|R9TVK2_BACLI	226603	192137	243134	215710	202267	147224	176017	178205	162594
tr|R9TX26|R9TX26_BACLI	539376	505468	558971	428077	512480	489074	295097	343921	304398
tr|R9TV96|R9TV96_BACLI	108911	74909.1	111805	110464	109810	80397.2	126462	70850.9	125426
tr|R9TNF2|R9TNF2_BACLI	84931.7	121330	104921	101423	114015	109425	50018.6	76566.4	51663.9
tr|R9TXI1|R9TXI1_BACLI	586164	599862	549710	636591	647010	618180	300757	300514	278310
tr|R9TVH6|R9TVH6_BACLI	636427	644987	642511	534408	587835	528817	582398	644585	604328
tr|R9TWN2|R9TWN2_BACLI	177076	142526	141115	259218	262379	245000	71636.3	67753.5	77621.6
tr|R9TV93|R9TV93_BACLI	647285	659356	614706	481552	557555	520718	208241	214661	183775
tr|R9TYV7|R9TYV7_BACLI	902051	693892	860529	1.01619e+06	1.0261e+06	863882	526267	485377	512367
tr|R9U0I4|R9U0I4_BACLI	219255	251853	198933	212157	250186	243075	133202	105048	108649
tr|R9TUS4|R9TUS4_BACLI	348878	339342	386771	333423	344338	305940	111745	122408	122812
tr|R9TTD7|R9TTD7_BACLI	361756	367048	383140	401662	391913	388427	286008	249577	242856
tr|R9TX31|R9TX31_BACLI	381869	363712	382843	329489	287085	406761	196263	220196	269286
tr|R9TUL8|R9TUL8_BACLI	130889	132225	206178	281162	288619	287440	119767	123179	116532
tr|R9TS70|R9TS70_BACLI	4.30396e+06	4.32031e+06	4.27521e+06	4.91737e+06	4.98667e+06	4.99591e+06	2.09063e+06	2.0423e+06	2.06146e+06
tr|R9TXD7|R9TXD7_BACLI	395437	396504	328111	262718	310306	321689	512863	536953	256257
tr|R9TZE5|R9TZE5_BACLI	114529	48811	99598.4	121602	169869	133590	363976	365013	377349
tr|R9TX24|R9TX24_BACLI	592054	414424	645530	533151	336924	324005	234495	228785	240173
tr|R9TY01|R9TY01_BACLI	119962	125899	96362.1	111355	89200	115400	64327.1	70211.2	57442
tr|R9TS37|R9TS37_BACLI	197139	197670	194245	226339	199653	197409	244036	217233	258824
tr|R9U0D4|R9U0D4_BACLI	5.79871e+06	5.89892e+06	5.69584e+06	5.90816e+06	6.19229e+06	6.39673e+06	1.23507e+06	1.21291e+06	1.19652e+06
tr|R9U148|R9U148_BACLI	929920	1.03703e+06	1.00082e+06	459297	517919	514948	677324	775481	746339
tr|R9TUA3|R9TUA3_BACLI	935957	877545	886444	860241	889410	850430	325353	338569	324676
tr|R9TWH2|R9TWH2_BACLI	694943	639785	637309	452820	490752	457166	630108	895062	613604
tr|R9U1Y1|R9U1Y1_BACLI	695138	678236	704929	626335	670095	642083	487415	484320	461576
tr|R9TXS8|R9TXS8_BACLI	513858	516165	501406	410944	455014	461132	307351	298652	308660
tr|R9U253|R9U253_BACLI	50348.8	45899.8	53134.5	50731.9	62767.9	47102.9	40852	22033.2	17676.6
tr|R9TW19|R9TW19_BACLI	134822	142243	139659	150536	145034	180618	136920	137419	136350
tr|R9U2M8|R9U2M8_BACLI	946973	979283	965023	736363	667593	790729	131617	132035	184452
tr|R9TPW7|R9TPW7_BACLI	338938	271386	325910	303790	330544	295719	201069	235272	217656
tr|R9U2F6|R9U2F6_BACLI	120914	177299	95630.4	75632.6	125030	90105.5	170905	172907	159699
tr|R9TNN4|R9TNN4_BACLI	394266	257029	255925	286137	268895	299651	119957	133840	169029
tr|R9TYH3|R9TYH3_BACLI	57253.7	23547.4	67836	60686.2	49551.1	55704	7188.81	9848.72	26986.5
tr|R9TRX6|R9TRX6_BACLI	50854.2	30141.2	68480.1	35853	60162.7	17939.6	43306.4	22866.4	36170.6
tr|R9TYM3|R9TYM3_BACLI	220719	190618	184871	192124	182402	182434	155425	150264	152597
tr|R9TXA4|R9TXA4_BACLI	2.98215e+06	3.06945e+06	3.23795e+06	2.66601e+06	2.79365e+06	2.78702e+06	1.90395e+06	1.86452e+06	1.91698e+06
tr|R9TYW4|R9TYW4_BACLI	682163	675839	679555	684876	686072	614949	447265	677883	696491
tr|R9U2D2|R9U2D2_BACLI	505675	464621	489014	522001	534326	476366	258902	255163	204039
tr|R9TXG5|R9TXG5_BACLI	362690	326594	362760	266698	357747	326742	148099	189192	157541
tr|R9TXF8|R9TXF8_BACLI	576792	584264	609719	602434	545434	579380	480404	299623	433433
tr|R9TPL8|R9TPL8_BACLI	157898	172746	141667	187511	186795	203401	702103	735126	719362
tr|R9TST7|R9TST7_BACLI	745814	754034	800254	633045	628669	606742	323272	330539	312736
tr|R9TW73|R9TW73_BACLI	334763	271817	335228	296306	303344	299365	152975	134324	113805
tr|R9TVH1|R9TVH1_BACLI	435336	399331	445369	394619	409434	402151	315306	325738	310744
tr|R9U102|R9U102_BACLI	92736.9	142057	89981	105032	107565	49417.2	81401.4	30243.5	18835.7
tr|R9TZ99|R9TZ99_BACLI	242670	158925	186877	148187	140281	126860	314406	319869	336128
tr|R9TPU8|R9TPU8_BACLI	76302.8	114118	114058	66967.6	90902	25278.3	37251.1	33002	37185.6
tr|R9TSU6|R9TSU6_BACLI	87250.1	84570.4	87705.7	63692.4	79895.5	76861.4	100098	156125	105184
tr|R9TVW5|R9TVW5_BACLI	48142.8	100726	104215	132569	142398	156823	73862.8	90253.6	69430.9
tr|R9TY76|R9TY76_BACLI	233786	241767	239221	201357	250579	216564	297982	243836	280853
tr|R9TXI2|R9TXI2_BACLI	4.30188e+06	4.48898e+06	4.40264e+06	4.66369e+06	4.74616e+06	4.91326e+06	2.21719e+06	2.21339e+06	2.32454e+06
tr|R9TX87|R9TX87_BACLI	662049	683761	672863	638626	638937	647304	206259	205559	217496
tr|R9TXD3|R9TXD3_BACLI	54270.1	110575	39779.5	41928	56424.5	36548.5	141060	127593	144328
tr|R9TXE4|R9TXE4_BACLI	424532	422750	412734	385571	373825	382759	220320	236746	231436
tr|R9TWZ8|R9TWZ8_BACLI	216305	217082	169957	334070	312068	225525	237899	259119	207939
tr|R9U0W2|R9U0W2_BACLI	47012.4	63735.3	181171	125146	142193	72409.5	34745.1	27941.1	34678.3
tr|R9TUZ1|R9TUZ1_BACLI	203853	181520	221981	195127	166118	219162	155873	167958	157830
tr|R9TQQ8|R9TQQ8_BACLI	2.76002e+06	2.84316e+06	2.87818e+06	2.78543e+06	2.85423e+06	2.81213e+06	2.02928e+06	2.16885e+06	2.08921e+06
tr|R9TSS3|R9TSS3_BACLI	3.62134e+06	3.83829e+06	3.83713e+06	4.23497e+06	4.02982e+06	4.00886e+06	1.18227e+06	1.16227e+06	1.12202e+06
tr|R9TZ87|R9TZ87_BACLI	2.64204e+06	2.66371e+06	2.61652e+06	3.24242e+06	3.30295e+06	3.32915e+06	112803	92637.6	130969
tr|R9TQH2|R9TQH2_BACLI	921105	969837	882409	820476	838732	842647	347916	326553	306616
tr|R9TSQ2|R9TSQ2_BACLI	159941	190247	169012	177701	238256	245835	74260.1	72478.8	84767.6
tr|R9U0X8|R9U0X8_BACLI	167308	178878	169924	132995	150315	195642	461516	463098	452866
tr|R9TTZ9|R9TTZ9_BACLI	130182	140091	133159	118975	126811	92695.6	56110.2	70314.6	69365.6
tr|R9TS44|R9TS44_BACLI	263852	243746	298896	263831	264824	280971	142539	157904	168183
tr|R9TV05|R9TV05_BACLI	1.13532e+06	1.09723e+06	1.11505e+06	1.11655e+06	1.27672e+06	1.06414e+06	669259	638296	465794
tr|R9TWL8|R9TWL8_BACLI	232877	219728	231236	211713	198850	167333	317356	318247	324922
tr|R9TRZ9|R9TRZ9_BACLI	5.88598e+06	5.95515e+06	5.94318e+06	4.62184e+06	3.04139e+06	2.84381e+06	7.28573e+06	7.38299e+06	7.9874e+06
tr|R9U2X6|R9U2X6_BACLI	343849	358724	356214	327803	340959	332722	204728	210413	182882
tr|R9TU78|R9TU78_BACLI	227051	228485	230621	203653	204628	202555	174182	140171	142595
tr|R9TR05|R9TR05_BACLI	5.43739e+06	5.3909e+06	5.40559e+06	5.62888e+06	5.55734e+06	5.69186e+06	1.54964e+06	1.45579e+06	1.53019e+06
tr|R9TZE0|R9TZE0_BACLI	164455	105283	131051	111274	91606.2	191439	271636	292815	214202
tr|R9TWS2|R9TWS2_BACLI	308263	343313	306357	270306	343188	289099	147262	190556	148099
tr|R9U0W5|R9U0W5_BACLI	160304	94978.6	143281	87026	92077.6	96830.2	31923.8	36071.5	64295.8
tr|R9U0Q0|R9U0Q0_BACLI	132888	117912	113192	115906	121499	126359	98860.1	107610	106363
tr|R9U1J1|R9U1J1_BACLI	35863.9	30829.8	34225.6	26369.7	37419.8	29324.1	8441.08	19442.9	6759.56
tr|R9TQ52|R9TQ52_BACLI	250031	304083	222323	514495	473943	461305	210921	201973	234347
tr|R9TUD1|R9TUD1_BACLI	1.0975e+06	1.10305e+06	974141	876583	895363	856296	521480	449149	381921
tr|R9TZ50|R9TZ50_BACLI	232370	224327	201332	222524	233893	234615	99324.1	92214.2	119360
tr|R9U1A6|R9U1A6_BACLI	44127.5	33492.9	32107.5	29941.2	33114.1	23164.3	5383.27	7436.7	7742.95
tr|R9TX35|R9TX35_BACLI	151169	219653	211706	145161	179476	203748	93823	68456.5	97513.4
tr|R9TTN9|R9TTN9_BACLI	127813	118705	129784	140812	130233	138688	52665.4	53319.2	48443.6
tr|R9TYA4|R9TYA4_BACLI	102976	107538	109915	81739.6	96877.2	94694.3	81667.1	76981.6	81099.8
tr|R9U054|R9U054_BACLI	455222	479480	457368	604025	508570	583016	431196	438610	422090
tr|R9U077|R9U077_BACLI	57633.3	48203.3	121164	52410.3	58070	51932.1	113478	100120	56448.3
tr|R9TVU8|R9TVU8_BACLI	185727	185909	151179	108568	112634	115486	118051	132762	210844
tr|R9TZL2|R9TZL2_BACLI	455649	454085	463053	590721	605590	625701	58435.2	38349.7	53765.8
tr|R9TWY0|R9TWY0_BACLI	143620	114314	125283	142187	126661	293687	208908	219353	111035
tr|R9TRK4|R9TRK4_BACLI	235946	214663	240624	132721	228289	151402	333526	322600	347128
tr|R9TTV7|R9TTV7_BACLI	217349	216001	222390	138143	139418	137119	111503	110358	106514
tr|R9U276|R9U276_BACLI	155825	133056	108301	75841.7	104211	115072	408299	405824	427920
tr|R9TU33|R9TU33_BACLI	165165	171647	174699	184611	177116	191450	95553.6	114287	96737
tr|R9TRK6|R9TRK6_BACLI	25596.1	24504.4	25615.1	36504.1	42954.5	34645.7	17941.1	1289.97	18941.8
tr|R9U0C8|R9U0C8_BACLI	112414	109463	109349	106936	105015	104241	33648.9	34203	24374
tr|R9U3Y2|R9U3Y2_BACLI	343425	364054	370734	417359	438244	439795	303587	324615	308064
tr|R9TXN4|R9TXN4_BACLI	224710	344486	264590	325000	324822	274492	205261	152288	176218
tr|R9U288|R9U288_BACLI	1.19987e+06	1.12905e+06	1.13628e+06	857914	814310	879807	1.30745e+06	1.31996e+06	1.32531e+06
tr|R9TWU6|R9TWU6_BACLI	262307	271341	263789	260818	285422	292361	149230	154948	129584
tr|R9U0F7|R9U0F7_BACLI	53193.6	79378.8	55619.2	64136.4	80456.5	41331.2	203194	194162	176707
tr|R9TYU7|R9TYU7_BACLI	718123	748033	701702	628647	648979	655250	304354	298625	280013
tr|R9TVJ3|R9TVJ3_BACLI	371053	387234	332881	269752	343459	331193	184886	155823	212148
tr|R9TU36|R9TU36_BACLI	259613	253049	243767	214302	180768	215861	107858	122483	118584
tr|R9TSX3|R9TSX3_BACLI	174052	133182	131337	153018	113861	125252	149320	141647	119761
tr|R9TX50|R9TX50_BACLI	85660.4	199291	218071	234343	250911	236105	92382	66790.9	80081.8
tr|R9TZ75|R9TZ75_BACLI	112446	106527	83372.2	57471	56409.4	53512.5	51024.4	27177.3	36491.6
tr|R9TW14|R9TW14_BACLI	2.49631e+06	2.75642e+06	2.5404e+06	1.74459e+06	2.3212e+06	1.90716e+06	580390	414373	515359
tr|R9TYF4|R9TYF4_BACLI	172533	184345	168562	167771	173902	162002	118331	138544	127323
tr|R9TRR9|R9TRR9_BACLI	352898	1.21484e+06	1.15419e+06	1.42598e+06	1.38451e+06	1.41892e+06	304389	325989	228792
tr|R9TWP9|R9TWP9_BACLI	346211	376633	346248	353720	368774	386750	205684	224056	208193
tr|R9U3R0|R9U3R0_BACLI	1.04949e+06	983970	1.01381e+06	1.0532e+06	1.00161e+06	1.09061e+06	420965	383483	398660
tr|R9TZX4|R9TZX4_BACLI	82940.3	128701	88333.3	87640.4	107994	110976	39146.6	21418.9	40244.9
tr|R9TWX6|R9TWX6_BACLI	1.53471e+06	1.49222e+06	1.51741e+06	1.4588e+06	1.20516e+06	1.21045e+06	1.0083e+06	1.07226e+06	947956
tr|R9TWY9|R9TWY9_BACLI	395441	355273	368643	299015	361237	330591	249538	243666	268368
tr|R9TZD4|R9TZD4_BACLI	613510	560500	635128	594714	591797	608407	438797	442914	424926
tr|R9TTU8|R9TTU8_BACLI	607804	647014	620808	461384	401026	424058	181828	192131	138188
tr|R9TZS1|R9TZS1_BACLI	49705.2	47635.8	30751.7	11069.5	63940.9	49666.2	51896.3	53992.9	59042.8
tr|R9U0A2|R9U0A2_BACLI	134313	167650	140485	135632	130530	127254	443429	350993	294396
tr|R9U0H6|R9U0H6_BACLI	241657	280898	280831	157930	220341	232121	492025	489754	500156
tr|R9TTA8|R9TTA8_BACLI	131646	139569	78706.6	109135	119964	124716	112029	116247	108879
tr|R9TZJ2|R9TZJ2_BACLI	1.3511e+06	1.45105e+06	1.4498e+06	1.52682e+06	1.65049e+06	1.64404e+06	1.15582e+06	1.13811e+06	1.1501e+06
tr|R9TWU7|R9TWU7_BACLI	297765	287538	283067	287890	287110	292272	188717	138480	124586
tr|R9U293|R9U293_BACLI	109384	102760	139440	100919	104188	99860.6	290742	294760	283455
tr|R9TSU1|R9TSU1_BACLI	518476	546029	534783	540530	559019	554253	330143	304365	285283
tr|R9TYE6|R9TYE6_BACLI	256534	244859	279766	236850	269692	248830	210000	192862	224132
tr|R9U0L9|R9U0L9_BACLI	226813	207034	218278	167893	161928	187759	145832	138124	132570
tr|R9TV21|R9TV21_BACLI	404705	412914	416843	280082	320951	332105	193539	173943	176988
tr|R9TYZ4|R9TYZ4_BACLI	470894	480749	505241	510105	499926	457585	295128	297936	274680
tr|R9TRA6|R9TRA6_BACLI	343402	373288	371240	326075	299793	304214	236060	234952	241915
tr|R9U354|R9U354_BACLI	108007	85885.3	77909.4	97790.7	79043.5	68502.1	745804	770863	740007
tr|R9TR73|R9TR73_BACLI	271508	292208	290259	242499	290444	247705	194793	223184	281678
tr|R9U0W3|R9U0W3_BACLI	346225	91677.8	189532	130634	142762	114533	373843	373138	386007
tr|R9TTZ6|R9TTZ6_BACLI	239389	239459	240245	246275	259592	256356	79456	90170.6	101727
tr|R9TV55|R9TV55_BACLI	93929.6	134846	103861	139865	115081	135678	91392.9	60827.4	99865.6
tr|R9U156|R9U156_BACLI	381081	403087	424482	383307	368869	362382	221568	121284	201287
tr|R9TQ44|R9TQ44_BACLI	47912.7	47224	43197.5	44890	53635.1	45160.5	26137.2	16319.6	21936.8
tr|R9TZQ8|R9TZQ8_BACLI	123861	132961	124034	101527	59955.5	87707	53141.7	54301.4	44404.1
tr|R9TXR4|R9TXR4_BACLI	932744	926284	825692	722777	755138	737316	222680	257047	330192
tr|R9TU72|R9TU72_BACLI	231028	244653	257384	211804	245222	183661	103305	165934	145441
tr|R9TU97|R9TU97_BACLI	185546	162821	173680	163297	175923	177445	124923	127245	138644
tr|R9U080|R9U080_BACLI	882536	925264	917271	992111	1.02832e+06	1.02064e+06	564696	567930	577115
tr|R9TYV4|R9TYV4_BACLI	362420	338936	426373	294952	265585	282389	1.18672e+06	1.11823e+06	1.22289e+06
tr|R9U184|R9U184_BACLI	148203	110959	106473	116324	83308.5	102172	85550.3	83280.1	50809.9
tr|R9TT91|R9TT91_BACLI	70281.8	61053.5	69181.9	71828	64089.8	79482.8	43972.8	35732.2	48387.9
tr|R9TVX7|R9TVX7_BACLI	505967	492069	486597	426568	426724	420609	143891	123990	108253
tr|R9TZD6|R9TZD6_BACLI	47545.2	41672	81120	34018.7	39294.6	26857.5	21665.7	24860	30366.7
tr|R9TRF2|R9TRF2_BACLI	332377	281146	323927	309123	317824	309904	276739	215747	250973
tr|R9TSK4|R9TSK4_BACLI	258585	246786	268810	254332	220271	222546	95647.1	87780.6	94759.9
tr|R9U2Z9|R9U2Z9_BACLI	295405	285508	275869	300710	300528	302942	155687	152809	166406
tr|R9U2H7|R9U2H7_BACLI	256344	322099	274802	235422	251883	251244	228702	248133	218695
tr|R9TUY4|R9TUY4_BACLI	124490	98875.8	119694	31970	32803.6	26219.7	64363	46252.3	44061.9
tr|R9TZR8|R9TZR8_BACLI	117080	108862	129302	123709	94252.1	118771	70811.5	55126.4	93706.9
tr|R9U0C2|R9U0C2_BACLI	135397	143934	139725	159663	177934	155785	172407	167451	178464
tr|R9TZB0|R9TZB0_BACLI	113148	167284	163769	180890	166614	184368	134478	96876.8	113728
tr|R9TXH4|R9TXH4_BACLI	1.6888e+06	1.64206e+06	1.5495e+06	1.86128e+06	1.88551e+06	1.90558e+06	925451	884332	969985
tr|R9U0A7|R9U0A7_BACLI	525576	252938	574795	444046	173587	191562	173186	273913	315291
tr|R9TZS4|R9TZS4_BACLI	614136	539400	597861	554168	636518	601507	207687	227092	224019
tr|R9TU00|R9TU00_BACLI	750561	787157	747898	849418	838320	839866	420069	406134	384128
tr|R9TVQ3|R9TVQ3_BACLI	942340	987774	945377	993303	1.00927e+06	1.01823e+06	467427	1.1359e+06	1.15574e+06
tr|R9TYW6|R9TYW6_BACLI	447380	433350	554865	596856	435849	595234	413487	345059	389027
tr|R9U2G7|R9U2G7_BACLI	437663	348019	354661	402587	421378	426075	378056	397923	397912
tr|R9TRG6|R9TRG6_BACLI	693913	629242	618290	623026	630654	592475	945733	926808	614470
tr|R9TNM8|R9TNM8_BACLI	112181	140948	126025	126372	170295	138809	65965	66727.4	74496.2
tr|R9U100|R9U100_BACLI	300622	337364	304160	307542	296167	291446	140416	159183	156973
tr|R9U0V5|R9U0V5_BACLI	422622	450967	444779	452906	457936	478503	367743	383671	341622
tr|R9TXA0|R9TXA0_BACLI	530511	483100	539344	486733	556348	547274	264396	271768	234080
tr|R9U300|R9U300_BACLI	214184	235122	236367	234791	258994	191379	77095.3	138384	129027
tr|R9TPH5|R9TPH5_BACLI	409474	378878	435378	227145	376813	333388	219943	185262	172395
tr|R9TWZ2|R9TWZ2_BACLI	45298.2	30062.3	48527.4	47785.6	31657	49265.2	30287.5	30320.6	29329
tr|R9TUW2|R9TUW2_BACLI	108885	139910	115519	137351	139398	135881	95928.5	113289	61999.5
tr|R9U1M2|R9U1M2_BACLI	395049	376968	352832	385020	366356	368592	262957	99479.9	234508
tr|R9U2G2|R9U2G2_BACLI	470617	416901	351490	415547	417956	465805	309023	164126	321465
tr|R9TPA6|R9TPA6_BACLI	768368	784949	776546	841830	841267	698213	360935	354878	308156
tr|R9U480|R9U480_BACLI	143669	112549	132045	164610	146205	139149	86907.8	70918.8	127854
tr|R9U143|R9U143_BACLI	115257	130557	124938	112373	98577.4	100477	612432	568899	603747
tr|R9TVS5|R9TVS5_BACLI	317062	312825	315068	314304	318634	326656	127928	131879	115088
tr|R9U3A0|R9U3A0_BACLI	554759	574133	655609	383529	459213	370047	2.32226e+06	2.34995e+06	2.67023e+06
tr|R9TXN5|R9TXN5_BACLI	213649	184792	189958	179877	187936	170219	274717	285997	376580
tr|R9U2Q2|R9U2Q2_BACLI	199294	211302	187664	172850	193212	150229	101391	92322.8	109739
tr|R9TUQ5|R9TUQ5_BACLI	191803	212209	191887	219002	225906	227423	102912	104007	112515
tr|R9TYT1|R9TYT1_BACLI	162599	143730	143159	161734	126078	151213	128545	90382.2	136908
tr|R9TRA4|R9TRA4_BACLI	101062	106281	105247	94885.7	92908	98066.8	59316.7	67945.7	69919.6
tr|R9TX63|R9TX63_BACLI	232206	214561	223502	184416	206222	191102	147664	105511	111645
tr|R9TPL6|R9TPL6_BACLI	1.875e+06	1.99165e+06	1.92228e+06	1.98379e+06	2.0264e+06	2.13413e+06	375116	299661	335118
tr|R9TUM1|R9TUM1_BACLI	239868	221598	235626	260415	272436	279406	80230.1	130542	108066
tr|R9TZW8|R9TZW8_BACLI	54019.6	115522	96189.4	136237	145744	82838.7	32123.2	28287.8	30863
tr|R9TWX4|R9TWX4_BACLI	227068	250943	233336	236693	244860	248383	194975	232586	201272
tr|R9TZI7|R9TZI7_BACLI	170414	143012	144659	77087.5	134173	108388	182468	169557	117798
tr|R9TXX3|R9TXX3_BACLI	261882	128073	127952	185602	164083	102973	325575	313253	308829
tr|R9U0B5|R9U0B5_BACLI	882416	615823	825524	513813	617076	524480	526177	489191	433577
tr|R9TWN1|R9TWN1_BACLI	402120	434956	437023	417762	398071	431054	302032	224373	242357
tr|R9TY28|R9TY28_BACLI	67644.7	72794.3	71366.7	69145.7	67128.4	47046.9	16284.9	23665.4	29851.3
tr|R9U223|R9U223_BACLI	79224.4	70177.9	71138.3	33426.2	23514.2	49304.3	24825.5	15516.6	25421.6
tr|R9TQ47|R9TQ47_BACLI	59073.1	75622.4	60156.2	52278.9	44081.6	42910.2	65600.9	33188.8	36204.6
tr|R9TQG4|R9TQG4_BACLI	751153	789957	761904	729088	738066	712969	416049	477092	312544
tr|R9TZJ4|R9TZJ4_BACLI	85862	72986.3	85057.3	29173.4	35621.5	19492.1	654168	562932	633051
tr|R9TWJ1|R9TWJ1_BACLI	108645	109841	132895	156968	98104.7	148199	89070.1	104899	79107.2
tr|R9TTD5|R9TTD5_BACLI	40796.6	36951.8	69715.6	50315.8	56667.2	60773.9	196765	201193	188166
tr|R9U0W4|R9U0W4_BACLI	116132	148143	110748	144271	145204	129239	99964.8	118861	132695
tr|R9TQR1|R9TQR1_BACLI	133346	159148	160437	146975	138232	135897	84908.6	58509.3	74074.1
tr|R9TUA9|R9TUA9_BACLI	174993	135123	163135	165935	184533	178667	80653.5	100112	68155.5
tr|R9TV73|R9TV73_BACLI	134594	135579	117483	106276	122777	134089	86816.3	79919.5	71048.3
tr|R9U0E8|R9U0E8_BACLI	7293.15	50331	12508.8	55856	12397.1	59307.6	18307.5	11471.1	23229.4
tr|R9TRN4|R9TRN4_BACLI	203726	210571	196332	175257	167991	158581	214481	221445	229224
tr|R9U0L4|R9U0L4_BACLI	195206	188041	182165	228599	235128	199988	100898	87471.2	80900.8
tr|R9TVH3|R9TVH3_BACLI	855966	910027	828926	765657	807847	790798	199393	221142	460437
tr|R9TT03|R9TT03_BACLI	137709	184245	152184	135509	139721	141551	23587.2	43408.4	76210.9
tr|R9TU11|R9TU11_BACLI	259747	228907	281066	242072	246036	234311	124947	149652	127597
tr|R9TT31|R9TT31_BACLI	116677	93175.8	112066	90621	100723	113023	64134.4	74645.1	30398.3
tr|R9TSB2|R9TSB2_BACLI	2.12004e+06	2.16251e+06	2.21944e+06	2.65348e+06	2.73465e+06	2.88175e+06	144742	161321	192187
tr|R9TTJ5|R9TTJ5_BACLI	88362.1	93668.1	65307.5	120117	116033	80089.4	32583.4	39453.2	63815.9
tr|R9TSM3|R9TSM3_BACLI	377376	337656	304011	348011	244218	329667	193563	152955	235095
tr|R9TRQ5|R9TRQ5_BACLI	494487	426629	428627	554145	460588	419783	283608	274385	303591
tr|R9TXC8|R9TXC8_BACLI	575993	573144	540385	446440	463151	492351	356133	373028	389574
tr|R9U0V0|R9U0V0_BACLI	166773	159481	171245	139538	170396	162224	64007.6	17932.9	32176.5
tr|R9TWQ6|R9TWQ6_BACLI	618870	587347	582367	414664	430247	475961	300867	327731	269660
tr|R9TVU6|R9TVU6_BACLI	111610	103966	258583	192773	259225	229728	108859	152232	79660.7
tr|R9TQQ2|R9TQQ2_BACLI	295334	309879	286386	260275	251642	267020	153414	158668	131435
tr|R9U1T0|R9U1T0_BACLI	828359	625340	704753	401961	387592	409892	374301	468249	364202
tr|R9U0P2|R9U0P2_BACLI	44204.6	65571.1	47704.8	54913.4	23721.5	47396	9363.95	19332.5	15567.8
tr|R9TW36|R9TW36_BACLI	153836	134237	170892	172023	110873	158039	162540	171179	129657
tr|R9TRS5|R9TRS5_BACLI	376005	418650	378407	305176	288155	213406	168461	137012	192151
tr|R9TWV8|R9TWV8_BACLI	143701	132572	157587	177725	177061	162365	127148	118818	124323
tr|R9U078|R9U078_BACLI	319874	302872	351525	313452	321976	356632	158453	168277	164879
tr|R9TQI0|R9TQI0_BACLI	185087	101688	216425	181488	191161	176952	155152	160117	157453
tr|R9U380|R9U380_BACLI	350713	295211	231286	217814	191239	206533	79481.5	104707	75696.6
tr|R9TW00|R9TW00_BACLI	123847	130051	128391	116935	113004	131433	87266.1	88465.6	84342.6
tr|R9TX12|R9TX12_BACLI	253572	261786	230577	210362	221798	214545	126175	128308	155405
tr|R9TRD7|R9TRD7_BACLI	747427	700443	700758	696585	712896	653339	249542	201883	199047
tr|R9U0W0|R9U0W0_BACLI	724745	732602	709113	619499	613580	647978	459148	427440	413602
tr|R9TSF8|R9TSF8_BACLI	302954	328434	305467	290185	268537	269651	174861	192355	195225
tr|R9TPE0|R9TPE0_BACLI	545055	542074	561220	435177	470922	480843	239336	230227	224685
tr|R9U2V3|R9U2V3_BACLI	505319	478925	521819	322776	382481	346393	545324	454038	469670
tr|R9U0T7|R9U0T7_BACLI	68814.6	74995.1	39249.8	142211	115868	157829	80340.9	98374	94613.4
tr|R9TXN1|R9TXN1_BACLI	81315.4	81772.2	77008.8	65219.2	80401.7	80944.3	71395	83798.8	71371.3
tr|R9TXP2|R9TXP2_BACLI	174618	158220	160769	131143	120104	138834	42290.9	15091.2	33545
tr|R9TZU3|R9TZU3_BACLI	2.07707e+06	2.15338e+06	2.15714e+06	2.22178e+06	2.272e+06	2.35669e+06	597448	547113	541968
tr|R9TVR7|R9TVR7_BACLI	206976	242761	241121	200553	230524	224277	43347.9	42816.9	40307
tr|R9TWM4|R9TWM4_BACLI	31277.8	32499.4	22336.7	29084.6	31718.7	30180.6	30984	33843.8	41130
tr|R9TTP0|R9TTP0_BACLI	113959	84755.8	59655.1	86108	108881	59822.3	216706	212273	235987
tr|R9U0P7|R9U0P7_BACLI	161562	149670	107091	149010	153658	113192	263009	267446	238915
tr|R9TWS5|R9TWS5_BACLI	102797	97926	112706	90800.8	104731	104571	95096.5	72271.4	98658.9
tr|R9U1H9|R9U1H9_BACLI	78209.2	77086.8	77605.4	58308.3	75693.5	76301.1	34084.5	48353.1	34117.7
tr|R9TZL3|R9TZL3_BACLI	259946	253413	229124	196314	194911	184761	127098	144376	133770
tr|R9U1W1|R9U1W1_BACLI	137745	123529	134124	120086	129488	117612	33939.8	31005.4	57304.7
tr|R9U3W4|R9U3W4_BACLI	24746.1	18726.1	18192.1	27273.7	40045.5	24477.6	47238.7	62028.5	62748.4
tr|R9U0M0|R9U0M0_BACLI	57794.1	61387.7	72424.2	72545.1	72778	68101.2	16265	23090	17060.2
tr|R9U1D7|R9U1D7_BACLI	439473	408703	484219	557895	550371	555907	145722	147472	140478
tr|R9TRI9|R9TRI9_BACLI	73277.3	80913.9	72593.9	96899.2	74990.3	77249.1	19095	20354.4	22626.1
tr|R9U215|R9U215_BACLI	71678.3	61434.6	80720.5	149161	133714	80384.9	417195	389134	390886
tr|R9TZL0|R9TZL0_BACLI	145735	158733	173187	148651	152283	145072	79025.5	83824	61135
tr|R9TY37|R9TY37_BACLI	56054	55428.8	57464.5	46705.5	47735.5	49847.2	55519.3	58365.9	53688.3
tr|R9U2C7|R9U2C7_BACLI	487870	481960	409576	460177	466510	461252	260220	225294	253057
tr|R9TTL3|R9TTL3_BACLI	164524	160925	149967	123448	135833	147743	68911.1	63215.4	62556.5
tr|R9TSL8|R9TSL8_BACLI	80006.1	80674.9	85172.6	69475.7	54058.7	68450.3	46423.8	43310.2	53995.1
tr|R9U0B9|R9U0B9_BACLI	15450.7	8785.37	7807.36	5501.89	7123.62	6201.86	18917.8	16358.1	15168.5
tr|R9U324|R9U324_BACLI	48939	44242.9	59058.3	29710.8	35700.3	81611.3	31198.2	40928	36941.7
tr|R9TVW7|R9TVW7_BACLI	170794	175525	199595	168385	188748	134867	156628	140191	133879
tr|R9TXF2|R9TXF2_BACLI	614690	604491	607199	520550	579490	582412	547750	544489	543170
tr|R9TXE0|R9TXE0_BACLI	261953	240436	267530	291321	286554	268677	128706	122790	114833
tr|R9TR11|R9TR11_BACLI	1.11602e+06	1.18912e+06	1.19944e+06	1.25788e+06	1.2979e+06	1.31536e+06	10984.6	17203.7	15607.8
tr|R9TVA4|R9TVA4_BACLI	39669.7	56644.2	53573.7	47882.2	62325.5	74557.8	67344.2	48192.9	33162.1
tr|R9TVV7|R9TVV7_BACLI	64220.6	65526.2	62771.8	56611.7	40435.2	39577.2	40635.3	33355.6	27607
tr|R9TTQ8|R9TTQ8_BACLI	120459	144215	133502	127563	38677.2	135898	34040.3	24720.7	26095.4
tr|R9TY09|R9TY09_BACLI	3588.84	26901	21380.1	20183.8	12717.3	10627.6	40116.1	34785.6	42131.2
tr|R9TYE3|R9TYE3_BACLI	198947	210675	182538	174488	185036	186926	116196	119855	124869
tr|R9TUJ1|R9TUJ1_BACLI	104635	107962	110348	105783	104279	113448	52438	38281.2	49694.4
tr|R9TYN0|R9TYN0_BACLI	824569	904332	852475	740913	124209	722575	258071	146799	294848
tr|R9U1D2|R9U1D2_BACLI	332085	342100	344484	311715	326627	297582	213288	244508	252333
tr|R9TXR1|R9TXR1_BACLI	618868	655747	599703	464355	464004	477572	242404	236115	229036
tr|R9TY27|R9TY27_BACLI	180568	163352	165620	172870	187413	163331	69333.9	108193	92758.3
tr|R9TVF5|R9TVF5_BACLI	118851	106151	138842	97232.6	108280	142614	169889	188344	167608
tr|R9TV76|R9TV76_BACLI	350874	293880	329827	320614	352748	340555	345871	336362	309109
tr|R9TUP3|R9TUP3_BACLI	266943	291409	354617	293560	404373	320693	172409	198017	267702
tr|R9U0R4|R9U0R4_BACLI	90324.3	91610.7	49344.7	80867.8	71846.3	73595.1	24042.7	34695.1	29376.9
tr|R9TYB5|R9TYB5_BACLI	83513.9	65755	87582.1	88118.8	73902.6	77936.8	34935.1	87900.7	35560.2
tr|R9TVZ5|R9TVZ5_BACLI	289201	228752	342823	194034	161740	316794	109718	114555	171416
tr|R9TWP0|R9TWP0_BACLI	60236.1	53918.3	48701.6	55479.4	60938.7	39362.7	24458	27786.1	24241.1
tr|R9TTI2|R9TTI2_BACLI	102229	101649	105678	116236	128829	106342	45942.2	50427.8	37780.4
tr|R9TZU8|R9TZU8_BACLI	71940.1	85449.8	66687.4	93513.4	97565.1	78461.5	50254.1	50809.4	56641.7
tr|R9TYU1|R9TYU1_BACLI	56268.6	57743.2	55284.2	51158.9	57787.3	63595	21348.5	4292.41	27518.9
tr|R9U145|R9U145_BACLI	100136	99070.3	98837.4	78029.4	110489	89854.9	196015	206683	211471
tr|R9TVW1|R9TVW1_BACLI	199545	174663	206944	195335	220519	215626	101594	113667	104451
tr|R9TZA9|R9TZA9_BACLI	270398	217148	215137	217899	254323	234425	127656	110159	131023
tr|R9TT61|R9TT61_BACLI	188921	114320	130500	193999	181589	189816	19263.1	31415.8	21930.2
tr|R9TWZ6|R9TWZ6_BACLI	39556.8	36471.8	40109.9	37140.4	40589	34720.8	12988.3	15687.8	20059.2
tr|R9U467|R9U467_BACLI	8472.28	7847.79	2654.34	6809.78	8200.53	7058.25	8864.64	7762.39	6314.15
tr|R9TWP3|R9TWP3_BACLI	157355	96204.6	163947	130710	73464.6	77193.5	153738	90410	120641
tr|R9TYZ1|R9TYZ1_BACLI	319024	307951	289858	268289	269897	287140	232347	182287	228610
tr|R9TYR8|R9TYR8_BACLI	462130	395880	368370	495964	489624	415517	101248	213507	118087
tr|R9TTA0|R9TTA0_BACLI	264474	276539	299928	275815	293661	299290	109283	120967	125200
tr|R9TZV7|R9TZV7_BACLI	109522	45940.2	177712	93925.1	117341	111600	59505	70016.5	78324
tr|R9TV01|R9TV01_BACLI	142574	143580	165249	125048	87462.6	97500.6	30544.2	40767.7	40074.5
tr|R9TPE5|R9TPE5_BACLI	186862	156736	207598	219565	186130	217526	124193	137418	114274
tr|R9TVS8|R9TVS8_BACLI	125468	113489	101087	97890.9	108322	126381	91182.1	88179.6	81549.8
tr|R9TT62|R9TT62_BACLI	331.805	9780.94	8362.87	3710.95	3856	5413.58	5398.38	2332.66	11121.5
tr|R9TRT1|R9TRT1_BACLI	52701.9	71770	62479.5	38509.8	72369.8	60561.4	81957.3	83372.4	77865.5
tr|R9TZY4|R9TZY4_BACLI	55830.8	188435	231492	202933	195980	202362	116264	28241.9	122368
tr|R9TSZ0|R9TSZ0_BACLI	39506.6	2184.55	46878.2	24515.6	35067.7	1774.31	23857.7	32801.4	31724.8
tr|R9TWR2|R9TWR2_BACLI	281948	224674	302893	225384	244181	235833	162046	159180	169551
tr|R9TSV2|R9TSV2_BACLI	123907	118419	139193	147072	139903	131579	38164.5	43598.4	46755
tr|R9U1E8|R9U1E8_BACLI	53772.6	6970.82	57004	8786.76	7968.94	40574.3	4696.62	29445.5	23339.7
tr|R9TPF4|R9TPF4_BACLI	106570	126737	117094	136081	112187	116185	54351.7	50301.2	58226.1
tr|R9U0P8|R9U0P8_BACLI	49589.6	48664.8	35193.7	55009.2	55656.2	54979.5	23767.6	23579.5	37080.1
tr|R9U039|R9U039_BACLI	186168	172670	184328	151008	162318	204327	95417.5	96843.2	82466.1
tr|R9TNL6|R9TNL6_BACLI	78807.2	73785.1	89119.3	80441.6	87066.7	75535.7	62312.5	67630.5	75744.4
tr|R9TT06|R9TT06_BACLI	511430	560566	526998	398101	426454	436716	102900	190585	205438
tr|R9U2W7|R9U2W7_BACLI	69708.6	80218	119005	99667	119572	114540	31518.8	41453.2	51384.2
tr|R9TX13|R9TX13_BACLI	84673.6	14815.7	82892.6	69963.8	78867.8	72709.4	327903	313436	308496
tr|R9TUG2|R9TUG2_BACLI	148660	141471	153612	168099	186053	137566	68325.5	83068	42049
tr|R9U0V6|R9U0V6_BACLI	19279.4	4857.46	17662.1	8474.68	3874.18	5983.83	95997	82294.6	90164.3
tr|R9TXB9|R9TXB9_BACLI	70188.6	57556.7	58564.8	45217.1	68415.6	61779.1	28441.2	25175.6	28150.6
tr|R9TSM1|R9TSM1_BACLI	103136	157829	150027	156984	182405	169901	159132	102415	135965
tr|R9U1Q5|R9U1Q5_BACLI	114341	107967	106377	63193	94302.3	95192.6	44963.3	56657.8	50479.7
tr|R9TQW6|R9TQW6_BACLI	78734.3	77872	35817.4	43847	37772.4	59463.2	48667.1	50081.8	45071.8
tr|R9TWU1|R9TWU1_BACLI	124276	234360	103069	266379	291795	308130	105932	116760	108647
tr|R9TZV1|R9TZV1_BACLI	182396	161907	144034	130941	155841	162731	119479	116971	96759
tr|R9TU23|R9TU23_BACLI	744606	762243	789408	817026	754535	757857	446178	425838	399967
tr|R9U021|R9U021_BACLI	308688	302499	323185	306079	226712	293067	1.34945e+06	1.29026e+06	973626
tr|R9TU77|R9TU77_BACLI	283412	269987	268447	322334	361337	324030	121691	127720	104991
tr|R9TYF7|R9TYF7_BACLI	50925.5	57970.9	50061.4	57365.1	49532	51723.1	18941.6	24633.2	15809.5
tr|R9TTC1|R9TTC1_BACLI	268127	276886	275652	253027	270403	275987	194068	120624	107170
tr|R9TU65|R9TU65_BACLI	29481.7	725.505	36136.5	32433.3	31195.5	1516.4	24370.8	1287.03	20830.7
tr|R9TYT8|R9TYT8_BACLI	6078.33	2751.97	2376.68	44484	4924.75	37206	298577	272538	252446
tr|R9U1V5|R9U1V5_BACLI	371049	418666	407191	442934	409686	448948	300529	274127	264896
tr|R9TQF6|R9TQF6_BACLI	55584	67587.3	49842.5	62388.8	64614.4	71310.3	5136.16	7108.3	26789.1
tr|R9TWJ8|R9TWJ8_BACLI	151778	154764	147625	153294	166470	151085	87198	101411	95407
tr|R9TUZ5|R9TUZ5_BACLI	57442.6	53341.8	51582.6	55467.4	57479.4	57360.9	6237.78	8921.67	8446.56
tr|R9TVR4|R9TVR4_BACLI	135477	135912	127234	126530	134805	133227	55129.6	66256.6	52276.9
tr|R9TV28|R9TV28_BACLI	424722	441511	446652	371939	414393	419627	197447	194484	183798
tr|R9U1Q0|R9U1Q0_BACLI	141633	146522	146558	111002	112309	86419.3	90471	85938.3	95129.9
tr|R9TZY9|R9TZY9_BACLI	51075	61237.8	56982	9962.84	54976.1	59959.2	32301.7	42745.7	21148.5
tr|R9TYS3|R9TYS3_BACLI	66467.6	75851.1	79294.2	56375.1	32756.5	77088.8	53462.8	50924.5	57141.7
tr|R9TQ83|R9TQ83_BACLI	129310	89897.5	87509.4	81687.9	99085.2	89079.3	8878.16	7717.73	5255.96
tr|R9TUD9|R9TUD9_BACLI	1.71203e+06	1.51132e+06	1.46355e+06	1.52252e+06	1.3715e+06	1.49737e+06	188022	179530	169888
tr|R9TYC3|R9TYC3_BACLI	47710.1	49602.7	42871.1	40881.2	45349.4	37639.1	25057.2	11682.8	27162.6
tr|R9TY51|R9TY51_BACLI	43677.3	41823.1	38037.5	77025.2	74296.1	78336.4	10619.1	28598.1	19847.3
tr|R9TVY4|R9TVY4_BACLI	267006	263567	266884	185862	164671	181940	651938	635803	602190
tr|R9TR09|R9TR09_BACLI	2.3182e+06	2.24837e+06	2.43161e+06	2.76551e+06	2.87836e+06	2.87869e+06	421391	427098	438768
tr|R9TY26|R9TY26_BACLI	653478	670773	687963	558594	582145	585295	265130	270152	276705
tr|R9TXH3|R9TXH3_BACLI	119415	123796	116600	108956	125051	117534	112698	130084	107647
tr|R9TVU4|R9TVU4_BACLI	95139.8	95693.9	100762	78629.7	92218.7	75779.4	193026	191943	171822
tr|R9TVX0|R9TVX0_BACLI	662756	637382	649976	700574	722539	672988	299387	317753	315437
tr|R9TY18|R9TY18_BACLI	175383	193716	185213	164760	159248	167360	20847.8	17662.9	18848.2
tr|R9TZB5|R9TZB5_BACLI	26089.8	15752.4	24394.4	1821.59	2519.6	23097.8	24012.4	11423.4	9853.81
tr|R9TNK5|R9TNK5_BACLI	208090	144639	138317	108896	108894	108082	32735	21111.5	20804.9
tr|R9TWT8|R9TWT8_BACLI	1.37762e+06	245379	1.38084e+06	472105	453923	2.15109e+06	322872	27029.9	12170.2
tr|R9TVJ6|R9TVJ6_BACLI	407463	414601	417062	310280	324291	336119	1.40514e+06	1.45278e+06	1.39231e+06
tr|R9TYG9|R9TYG9_BACLI	195376	194707	181490	214057	194915	193042	74166.9	61843.2	43409.4
tr|R9U0J3|R9U0J3_BACLI	162882	174333	175718	125942	123924	135586	95169.2	97884.7	76245.4
tr|R9TVU0|R9TVU0_BACLI	123136	121529	125721	108319	109455	100241	66304.4	58981.7	62423.2
tr|R9TZT7|R9TZT7_BACLI	16733.5	11583.1	13097.1	18330.6	32365.6	13059.7	11510.9	12573	13709.5
tr|R9TR45|R9TR45_BACLI	202137	204879	197700	177829	174744	186564	531444	533664	512899
tr|R9TWH6|R9TWH6_BACLI	117572	107172	107078	95073.6	96297.6	96452.8	68473.1	65505.8	57987.2
tr|R9TQ33|R9TQ33_BACLI	32161.3	66298.7	57322.8	19462.6	32553.6	41790.7	72135.8	66522.5	48383.4
tr|R9U0N8|R9U0N8_BACLI	302657	306569	306355	254147	273527	273207	183904	176089	189490
tr|R9U0I1|R9U0I1_BACLI	54637.9	104601	101206	113699	113427	109518	38072.8	18530.6	18842.8
tr|R9TTG4|R9TTG4_BACLI	35811.2	38189.5	40167.9	28448.1	32318.1	33526.8	20973.9	13585.6	23151.9
tr|R9TU85|R9TU85_BACLI	248509	259587	205568	246084	252575	245073	111994	96313.1	74118.3
tr|R9TZK7|R9TZK7_BACLI	39447.4	104748	48425.9	83882.8	100274	29573.4	32043.9	55635.3	25079.2
tr|R9TXE6|R9TXE6_BACLI	12996.1	94434.4	91079.5	96641.7	95612.2	98956.3	77013.3	22512.7	75588.9
tr|R9TQV1|R9TQV1_BACLI	134715	150538	100216	127937	164399	159027	51008.6	55256.3	13221.7
tr|R9TX71|R9TX71_BACLI	267139	277481	291584	263127	251739	257120	159631	149966	144055
tr|R9TPR2|R9TPR2_BACLI	173096	78393.8	154263	126113	136947	77404.1	123089	116216	130753
tr|R9TTQ3|R9TTQ3_BACLI	164500	159343	150255	146050	117391	142127	55989.1	50286.2	38743.2
tr|R9TT05|R9TT05_BACLI	158701	11797.1	147237	145903	133472	150152	21472.4	98404.9	102500
tr|R9TYA3|R9TYA3_BACLI	1.45499e+06	1.53253e+06	1.62047e+06	732177	720151	658154	749435	741713	712273
tr|R9TUA7|R9TUA7_BACLI	422153	404725	394137	350463	363431	351811	170047	170841	226201
tr|R9TZ52|R9TZ52_BACLI	42410.7	38107.2	41130.7	35359.4	32740.5	35919.9	39492.2	44226.4	46845.4
tr|R9TSP4|R9TSP4_BACLI	56503.5	48646.7	51696.1	53235.9	47374.3	58325.7	20788.7	16996.2	13639.1
tr|R9TTU3|R9TTU3_BACLI	365901	393210	404500	361078	372272	344661	177266	185830	193836
tr|R9TRY5|R9TRY5_BACLI	503928	506307	470136	489474	500626	530188	464939	446915	406304
tr|R9TVT1|R9TVT1_BACLI	222591	184254	169707	188532	153962	179106	170123	169906	158822
tr|R9TR35|R9TR35_BACLI	31059.8	29847.9	30143	17736.1	20872.9	20544.9	26414.5	72251.6	63674.3
tr|R9U180|R9U180_BACLI	523248	434820	449071	704968	694461	718324	107592	43663	111471
tr|R9TT73|R9TT73_BACLI	7793.16	8363.34	4780.87	9770.98	8941.61	9381.98	8773.63	5673.02	6845.34
tr|R9TSC2|R9TSC2_BACLI	22623.4	18112.6	25457.4	27539.9	20914.1	16180.4	19517.8	17735.4	19011.4
tr|R9TVL5|R9TVL5_BACLI	47116.9	46733	32250.4	54266	47974.6	46085.5	22297.1	26582.3	31322.6
tr|R9TUK6|R9TUK6_BACLI	97824.1	90599	97329.7	114309	118759	110493	2291.78	5280.18	10453.5
tr|R9U268|R9U268_BACLI	58268.1	58966	57008.6	55243.4	51128.7	53410	23809.7	33970	24210.7
tr|R9U3U3|R9U3U3_BACLI	62007.7	84659.3	80325.9	64263.4	62114.1	71007	112205	111464	75138.5
tr|R9TRQ9|R9TRQ9_BACLI	61000.3	77035.9	76055.1	39009.8	61235.4	43139.1	101493	105383	62772.2
tr|R9U400|R9U400_BACLI	100466	84336.3	86665.6	103099	90692	91918.2	61747	65051.4	58437.7
tr|R9TTI9|R9TTI9_BACLI	161285	151938	131870	149885	141824	167627	79141.3	34720.2	43251.4
tr|R9TZ19|R9TZ19_BACLI	55575.4	12621.3	10908.3	7797.87	74321.4	100913	104474	101930	73956.3
tr|R9TX00|R9TX00_BACLI	86963.4	70096	94938.9	81461.6	88842.7	97011.9	44227.6	41618.4	21114.3
tr|R9TZJ8|R9TZJ8_BACLI	223591	282617	233487	296358	233658	255801	95421.6	73254.3	85073.3
tr|R9TS00|R9TS00_BACLI	80557	59939.2	79348.8	49085.7	64747.3	58661.2	133141	110052	96710.8
tr|R9TQX5|R9TQX5_BACLI	28165.8	42652.1	15903.9	28688	17460	19721.5	18688.6	2938.87	7578.73
tr|R9TZE6|R9TZE6_BACLI	12010.9	31129.2	31328	31580.8	33947.5	35605.8	8699.56	13408.3	16502.6
tr|R9TXF4|R9TXF4_BACLI	22378.4	21725.3	21490.6	9828.17	9614.17	17232.4	14566.4	17518.2	16605.2
tr|R9TVA1|R9TVA1_BACLI	26592.6	23460.5	30088.2	25656.5	24509.3	24481.9	11182	15203.9	9265.88
tr|R9U0L5|R9U0L5_BACLI	241191	820426	760035	758863	195122	179783	189734	183207	178146
tr|R9TYP4|R9TYP4_BACLI	37270.3	35479.7	45167.1	42635.6	40148.5	7283.26	35350	40218.9	17038.1
tr|R9U182|R9U182_BACLI	44186.7	41473.2	47802.7	36666.2	37761.4	37736.6	7393.43	10852	4016.88
tr|R9TWA9|R9TWA9_BACLI	168601	183257	178647	134612	136361	133802	12442.9	3186.76	6733.6
tr|R9TQK4|R9TQK4_BACLI	693571	644776	690976	572863	654340	545003	460964	501563	445073
tr|R9TX91|R9TX91_BACLI	101594	97152.2	94908.3	88889.9	98222.9	92191.6	59854.6	57042.2	51737
tr|R9TX04|R9TX04_BACLI	121355	110739	127472	124947	122585	170405	127453	86064.3	85146.7
tr|R9TQI7|R9TQI7_BACLI	337719	314531	174562	65866.3	48128.5	58394.9	388209	364295	422111
tr|R9TXZ9|R9TXZ9_BACLI	6102.83	14321.2	107330	105718	16099	14858.1	15901.1	70111.6	17382.4
tr|R9TYE7|R9TYE7_BACLI	64804.2	160154	167828	169513	167532	126113	51542.6	67242.9	72524.9
tr|R9TUC5|R9TUC5_BACLI	68786.8	71016.1	77990	53370	62242.2	59619.5	2488.13	10389.8	4631.71
tr|R9TVB3|R9TVB3_BACLI	101245	98880.8	92960	81463.4	22637.4	79156.4	38243.5	30434.8	38196.7
tr|R9TR98|R9TR98_BACLI	58714.8	154768	175660	148606	162830	166475	48629.2	61087.5	68830.1
tr|R9TSM4|R9TSM4_BACLI	189492	186560	236592	129326	128707	165123	93396.9	109703	86402.3
tr|R9TWS6|R9TWS6_BACLI	44212.9	9153.15	30641.9	4199.93	12065.3	22485.4	88229.1	96624.1	89125.7
tr|R9U0Z6|R9U0Z6_BACLI	8421.33	30495.1	33152.4	42417	29545.8	30282.3	6003.25	25975.8	30024
tr|R9TUV5|R9TUV5_BACLI	34586.5	14349.9	40524	28369.5	71805.5	12051.2	23284.9	10071.4	24669.7
tr|R9U0Y5|R9U0Y5_BACLI	137843	69324.9	83123.1	69766.8	108034	73018.2	97067.8	64702	50909.7
tr|R9U0T0|R9U0T0_BACLI	8674.85	8092.31	7729.52	15953.6	8607.85	312.363	13034.5	1647.95	247.922
tr|R9U0I9|R9U0I9_BACLI	53654.3	56154.3	54363.6	49480.6	55552	54116.2	24398.1	25443.4	22019.7
tr|R9TTR6|R9TTR6_BACLI	365506	229434	338691	351841	328603	330377	349758	380525	364178
tr|R9TT88|R9TT88_BACLI	37489.6	39510.8	20288.9	30760.5	5553.98	38267.8	4160.75	6307.57	3291.96
tr|R9U2K6|R9U2K6_BACLI	46383.9	58845.4	51812	65972.8	67401.2	55749.6	11488	25270.1	14476.4
tr|R9U196|R9U196_BACLI	165862	151696	163520	175338	155558	158668	132274	146496	154715
tr|R9U118|R9U118_BACLI	141973	132271	99311.4	125163	112319	95792.9	57004.6	57982.6	28922.4
tr|R9U1R3|R9U1R3_BACLI	72660.6	88897.5	93669.9	82255	53452.6	59609.2	19941	10382.9	18859.4
tr|R9TU54|R9TU54_BACLI	40296.4	43780.7	47161.6	52359.3	40120.1	48238.8	27978.6	25584.7	30730.5
tr|R9TZG7|R9TZG7_BACLI	70729.3	73600.7	84142.8	86309.1	87633.3	80028.7	75785	71978.1	73587
tr|R9TYV3|R9TYV3_BACLI	41319.2	36564.8	39242.8	35097.7	20408.4	35233.5	29947.7	26577.8	26243.7
tr|R9TZA4|R9TZA4_BACLI	118367	125705	122008	117476	92486.1	110855	146972	208313	177451
tr|R9TZS0|R9TZS0_BACLI	111643	122683	112260	101519	93523	101924	124833	141239	133841
tr|R9U1K0|R9U1K0_BACLI	239584	112575	213563	103693	85552.9	116992	337727	314144	345848
tr|R9TWT3|R9TWT3_BACLI	96957.2	107038	102575	86065.4	83782.2	80722.7	62670.6	77129.9	53449.2
tr|R9TZQ6|R9TZQ6_BACLI	77003	48237.6	60899.2	46425	18448.3	22811.1	27325.4	34789.3	58893.2
tr|R9TV49|R9TV49_BACLI	213346	231424	248012	307217	312038	303811	162681	186315	166275
tr|R9TWC8|R9TWC8_BACLI	272380	284631	282297	312276	296954	281242	189194	203628	210846
tr|R9TZV9|R9TZV9_BACLI	3.2387e+06	3.02372e+06	1.52371e+06	3.13836e+06	3.25671e+06	3.21948e+06	569241	797375	1.02819e+06
tr|R9TUB0|R9TUB0_BACLI	107803	121604	115171	116875	122465	119646	56735.2	53567.9	32684.9
tr|R9TV81|R9TV81_BACLI	276605	294954	297557	272937	266086	256414	119367	162232	157256
tr|R9TSI4|R9TSI4_BACLI	34087.5	28324.2	30709.3	9220.88	38543.5	27777.9	8829.17	9634.32	6507.25
tr|R9TSQ7|R9TSQ7_BACLI	133804	133093	139961	148336	132026	135761	64698.4	65302.5	58267.9
tr|R9TYX4|R9TYX4_BACLI	21769.9	20609.3	19869.8	23072.6	20200.9	21449.8	10296.2	13057.1	9088.47
tr|R9TVD3|R9TVD3_BACLI	74860.8	52208	97636.3	70582.2	45930.5	69205.2	32819.5	89289.4	71976.9
tr|R9TY45|R9TY45_BACLI	127396	128202	158588	164572	148377	154837	100098	109582	93170.5
tr|R9TZL5|R9TZL5_BACLI	219202	191961	227236	209025	220020	217673	130023	128750	127343
tr|R9TR40|R9TR40_BACLI	6621.68	13568.7	16060.5	13856	16573.7	14044.8	4992.15	2073.84	5059.57
tr|R9TVD8|R9TVD8_BACLI	42780.8	39797	33732.3	23681.1	39769.9	40892.4	33416.4	34436.6	28513
tr|R9U2K0|R9U2K0_BACLI	1.49688e+06	1.52648e+06	1.45456e+06	1.6744e+06	1.66697e+06	1.6406e+06	353009	339069	344976
tr|R9TYZ0|R9TYZ0_BACLI	87837.5	86808.5	88872.6	115673	117628	105186	57199.9	49191.6	54361.8
tr|R9TYX9|R9TYX9_BACLI	143983	135912	139130	128633	121449	89248.5	70256.5	83409.5	70482.9
tr|R9TVI2|R9TVI2_BACLI	185405	209703	216475	200358	189771	169033	113554	92600.1	86989.1
tr|R9TV42|R9TV42_BACLI	74302.2	64612.4	74456.6	65937.6	68796.2	67189.3	20415.9	14656	24457.2
tr|R9TUW8|R9TUW8_BACLI	364848	351198	355014	386223	313309	362454	295448	291677	306642
tr|R9TSV0|R9TSV0_BACLI	29753.4	29828.8	30652	25044.9	5542.37	26803.5	15100.5	17438.3	19060.4
tr|R9U2I7|R9U2I7_BACLI	61408.6	66168.4	56123.6	49278.3	55321.1	62562	63184.3	69088.9	71386.6
tr|R9TRL0|R9TRL0_BACLI	323862	326194	289484	372788	404293	400555	142891	157127	157050
tr|R9U0Y6|R9U0Y6_BACLI	64792.6	40584.8	70970.9	99591.4	60488.7	94537.4	33246.3	33248.9	33422.9
tr|R9TPV4|R9TPV4_BACLI	23361.7	31471.5	25830	26780.6	25377.6	31164.8	21915.1	45617.2	19282.4
tr|R9U1U5|R9U1U5_BACLI	38886.1	84102.7	42302.4	48860.7	41759.2	90413.4	45200.2	31239.6	31424.5
tr|R9U088|R9U088_BACLI	1.16206e+06	1.14586e+06	1.21492e+06	1.0639e+06	993802	1.07885e+06	815695	813823	788297
tr|R9U0G5|R9U0G5_BACLI	132373	125579	135483	106834	136357	165066	86960.1	92390.2	80331.8
tr|R9U0T6|R9U0T6_BACLI	445343	423928	358968	400422	416565	327843	89517.3	102034	145953
tr|R9TWD4|R9TWD4_BACLI	254148	286770	281475	219615	212768	201240	28523.5	43858.7	30082.9
tr|R9TRR0|R9TRR0_BACLI	235686	136313	131562	582287	180393	120592	90731.3	37475.5	55766.4
tr|R9TW34|R9TW34_BACLI	7811.98	11738.3	3307.78	9938.71	9474.48	9235.2	887.742	6710.79	8658.69
tr|R9U0C6|R9U0C6_BACLI	178909	262997	439838	322594	465929	515627	229004	226121	224320
tr|R9TZK5|R9TZK5_BACLI	68971.5	60296.2	63723.2	61560.4	62372.5	64370.5	34898.7	42990.4	29617.8
tr|R9TWM2|R9TWM2_BACLI	1.49556e+06	1.39606e+06	1.41807e+06	1.5124e+06	1.41386e+06	1.38486e+06	682627	626483	659160
tr|R9TWV2|R9TWV2_BACLI	1.13181e+06	1.07455e+06	1.06182e+06	1.15909e+06	1.14243e+06	1.18636e+06	197861	219344	201375
tr|R9TXZ6|R9TXZ6_BACLI	60329.5	56596	3512.58	8281.5	33340.8	40947.1	43752.5	43645.2	38392.3
tr|R9TPH3|R9TPH3_BACLI	47161.2	26916.9	44815.8	48582.8	41490.1	39245.6	30270.2	18143.5	33480
tr|R9TPC2|R9TPC2_BACLI	41346.4	48116.9	36647.1	40633.6	34349.9	40843.6	3470.77	16209.9	6854.94
tr|R9TTC4|R9TTC4_BACLI	29460.4	56247.5	72700	31401.3	60132.1	63650.7	174146	152392	146649
tr|R9TWG7|R9TWG7_BACLI	434223	419863	440764	296528	297783	290826	110700	129980	114564
tr|R9TPE9|R9TPE9_BACLI	59002.9	14449.8	57055.4	53629.9	61085.5	11539.2	57648.7	15778.8	23068.9
tr|R9TZ27|R9TZ27_BACLI	76341.1	73217.8	73681.3	72580.5	62280.4	70756.3	24187.2	21340	23689.2
tr|R9TXH5|R9TXH5_BACLI	140246	151552	165678	138791	146817	144061	51619.5	41847	52002.3
tr|R9TU69|R9TU69_BACLI	21795.1	41048.4	37787.3	36216.7	38626.4	34598	33061.4	30137.3	26256.9
tr|R9TYW9|R9TYW9_BACLI	52846.8	53154.7	58113	80029.8	81265.5	37247.4	59216.8	64455.1	50515.6
tr|R9TUV9|R9TUV9_BACLI	7390.5	6944.81	5397.44	5831.7	7090.81	5153.71	2545.37	2895.22	3900.87
tr|R9TTS9|R9TTS9_BACLI	323054	306351	301319	201563	218056	212076	204131	206675	227648
tr|R9TYT7|R9TYT7_BACLI	39104	71638	88908.3	123899	126245	114867	70133.3	73207.7	67055.1
tr|R9U061|R9U061_BACLI	179635	178721	176191	147698	149813	116403	71840.7	76005.2	75623.9
tr|R9TSS0|R9TSS0_BACLI	48242.8	108963	50638.4	96953.1	102233	98335.2	48821.1	48048.9	45407.9
tr|R9TT43|R9TT43_BACLI	81928	51664.1	75872.8	71403.1	82899.8	95656.9	134538	141843	132312
tr|R9U0E1|R9U0E1_BACLI	151449	151355	26088	142900	129687	153632	19071	41589.2	30265.1
tr|R9U0K9|R9U0K9_BACLI	535845	492854	560037	445175	488721	473250	190456	206759	226198
tr|R9TSY1|R9TSY1_BACLI	90188.1	73267.3	46976.5	136099	95568	80095.8	202955	190408	162492
tr|R9TQQ6|R9TQQ6_BACLI	99269.6	57681.8	82047.3	61966.1	83283.9	67807.3	48395.9	43367.1	36304.2
tr|R9TY04|R9TY04_BACLI	16330.8	18476.2	12356.1	2777.25	17310.4	12547.3	7830.97	5621.53	3727.02
tr|R9TRC6|R9TRC6_BACLI	205246	205821	202786	190159	208027	217160	120636	118618	109002
tr|R9TUP1|R9TUP1_BACLI	48447.4	58563.2	60712.9	48533.4	49296.8	55501.6	30233	29756.3	27442.9
tr|R9U2I6|R9U2I6_BACLI	14857.7	80790.9	76338.3	20297.8	67136.8	14631.4	41218	39175.2	23786.4
tr|R9TVX6|R9TVX6_BACLI	121380	116183	111703	116288	107302	97967.2	70404	84603.9	78981.6
tr|R9TVF1|R9TVF1_BACLI	29218.5	27350.3	26798.7	24711.5	26873.9	25959.1	16572	16306.3	15206.8
tr|R9U2B5|R9U2B5_BACLI	88319.2	65543.5	102868	86154.9	43913.5	73212.5	40578.2	61552.6	34796.8
tr|R9TXG6|R9TXG6_BACLI	46787	47113.6	38358	4282.06	34195.4	39172.7	13796.2	11826.3	15079.7
tr|R9U273|R9U273_BACLI	32393.7	28880.8	26534.7	42573.3	36376.9	44420.5	40850.5	47629.4	48942.4
tr|R9TPK9|R9TPK9_BACLI	29837.6	26473	32477.4	27232.2	49096.2	68888.1	67078.2	63067.9	75665.2
tr|R9TNZ8|R9TNZ8_BACLI	76656.9	86492.4	68947.8	61822.6	60854.7	69908.1	25989.4	39351.4	44654.6
tr|R9TS94|R9TS94_BACLI	550855	550298	524990	347379	358020	374824	309170	299517	330161
tr|R9U1C7|R9U1C7_BACLI	113790	123352	148480	126819	134332	148933	88540.6	65719.6	95192.4
tr|R9U2J6|R9U2J6_BACLI	27492.9	30824.3	29416.1	34002.5	30324.1	34172.3	11910	11886.1	14220.9
tr|R9TWF8|R9TWF8_BACLI	390400	342232	403070	285524	230675	208531	21484.7	27681.2	152026
tr|R9TTK7|R9TTK7_BACLI	196970	207212	193182	167292	147561	51847.2	137926	129532	157794
tr|R9TSQ3|R9TSQ3_BACLI	66606.3	66341.7	65726.6	67521.1	68085.3	70147.4	56069.5	52417.9	26054.3
tr|R9TPL2|R9TPL2_BACLI	19891.8	16361.9	27825.8	14496.6	16167.9	13165.4	13337.1	12322	13315.8
tr|R9TUH4|R9TUH4_BACLI	265917	278798	298269	279818	277851	159268	110152	117985	104568
tr|R9TZ18|R9TZ18_BACLI	17307.3	1932.25	21969.2	7645.46	6476.1	18913	31419.8	33244.6	22661.8
tr|R9TXV6|R9TXV6_BACLI	59037.1	67167.1	44822.3	53404	68047.4	62826.4	24272.8	19769.7	2104.06
tr|R9TUR4|R9TUR4_BACLI	122187	120643	139188	139913	131870	119518	18558.3	9794.41	9149.86
tr|R9TV95|R9TV95_BACLI	23194	23751.3	20371.7	20492.8	21543	20702.9	15108.3	13686.1	14427.8
tr|R9TX51|R9TX51_BACLI	225523	203892	192055	199297	201883	192386	138304	123845	128484
tr|R9TSA9|R9TSA9_BACLI	131982	124638	121207	122134	108433	114586	151324	142839	142518
tr|R9TX21|R9TX21_BACLI	26738.2	36410.7	12464	26418.5	25379.8	37364.6	34322.9	50497.8	38797.4
tr|R9TVJ4|R9TVJ4_BACLI	13419.1	23736.6	3122.79	10638.7	54101.7	51491.4	44351.3	52337.1	8575.17
tr|R9TT98|R9TT98_BACLI	43497.4	75448.5	54384.6	71838.3	62576.1	39172.9	209567	197685	250928
tr|R9TSV8|R9TSV8_BACLI	296270	284729	308071	231139	217368	200117	126155	125766	22000.5
tr|R9TZ39|R9TZ39_BACLI	41749.4	26062.5	38623.9	24365.5	35782.5	4088.58	24059.7	28112.7	2069.25
tr|R9U105|R9U105_BACLI	39496.9	76330.8	80828	68443.3	66497.6	71807.5	34659.1	20946.7	35826.9
tr|R9TZJ6|R9TZJ6_BACLI	80763.1	71497.7	74194.4	7186.99	84574.6	78249.5	39565.8	39686.6	19354.4
tr|R9TY20|R9TY20_BACLI	105393	123810	115377	109733	132716	136675	43145.9	30716.3	30996.8
tr|R9TZ65|R9TZ65_BACLI	230674	241748	245630	166112	253674	266617	111857	106642	137947
tr|R9U2L7|R9U2L7_BACLI	50427.6	38607.3	48765.4	48093.1	51640.4	51946.6	17484	9050.6	10419.7
tr|R9TTT7|R9TTT7_BACLI	250103	328555	285611	325734	323854	365668	171024	180539	181936
tr|R9TXG1|R9TXG1_BACLI	14361.3	12920	14451.7	17617.6	19584.9	13509.2	38357.1	48942	55180.4
tr|R9TT49|R9TT49_BACLI	61700.9	60500.7	63250.2	70061.5	70675.1	71398.9	55727.9	51282.2	48450.8
tr|R9TZN0|R9TZN0_BACLI	73332.6	71852.5	67879.8	69082.6	74904.5	71734.7	30505.8	29292.1	22679.2
tr|R9TZ36|R9TZ36_BACLI	28373.7	23573.8	27903.1	6834.47	24971.3	25823.6	7075.55	7906.79	10839.9
tr|R9TY94|R9TY94_BACLI	47623	70179.7	62733.7	59082.2	89584.1	53756.1	29330.3	17610.5	18181.8
tr|R9TXG2|R9TXG2_BACLI	29792.4	31142.8	30888.7	37746.6	43617.3	38167.1	3592.7	6376.83	4820.32
tr|R9TY11|R9TY11_BACLI	106487	99259.3	72050.8	119705	136349	134808	36191.9	32589.3	28568.4
tr|R9TW56|R9TW56_BACLI	85960.5	71951.9	78420.9	67631.5	71528.5	20919.4	86611.8	89279.1	79909.3
tr|R9TY95|R9TY95_BACLI	21458.7	34092.9	32009.1	27367.7	39313.5	59762.3	47957.3	50646.5	57882.4
tr|R9U0J5|R9U0J5_BACLI	15111.3	15650.5	15487	12761.7	11740.6	14831.8	6937.56	3799.11	1938.21
tr|R9TUX6|R9TUX6_BACLI	113407	119208	105046	92834.3	92821.3	92450	84364.3	90972	82263.2
tr|R9TNX2|R9TNX2_BACLI	25706.1	3879.37	10152.7	9487	31958.4	3207.91	1875.93	9432.21	9500.92
tr|R9TSX5|R9TSX5_BACLI	9525.03	13346.7	5220.89	32377.4	21819.4	13556.4	21818.3	45763.7	25570.7
tr|R9U2C5|R9U2C5_BACLI	111335	111975	113568	98742.5	114763	83512.6	19012.8	63397.2	44997.5
tr|D9YRL2|D9YRL2_BACLI	103073	98099.7	120881	102296	85643.4	93263.1	95095.2	91948.7	86473.1
tr|R9TTJ1|R9TTJ1_BACLI	133974	147257	142789	116728	111825	117695	91812.7	125211	63399
tr|R9TT81|R9TT81_BACLI	28822.9	13668.6	14352.9	12871.6	42262.9	35406.2	102446	100032	79217.4
tr|R9TSL0|R9TSL0_BACLI	112955	81591.2	82274.7	108413	78971.3	117998	35055.3	7978.96	27872.1
tr|R9TWF7|R9TWF7_BACLI	58374.4	73128.6	71087.7	85618.6	70767.8	65326.5	11103.5	86991.3	67189
tr|R9TXR3|R9TXR3_BACLI	152837	158188	163566	145213	151543	158080	101921	97066.8	101412
tr|R9TVA6|R9TVA6_BACLI	23274	14449.9	29640.9	12428.2	15449.5	20642.2	48164.5	43171.9	47392.1
tr|R9TXW5|R9TXW5_BACLI	34130.4	35148.4	35094.4	16285.3	21015	27241.9	16309.6	15469.2	3039.02
tr|R9TVL2|R9TVL2_BACLI	810.039	8434.95	195.281	1747.07	3082.22	1342.68	184.301	2820.59	1340.48
tr|R9TXF3|R9TXF3_BACLI	18275.4	53075.4	20979.7	18091.8	54405.1	55867.2	33275.2	1902.73	23434.6
tr|R9U094|R9U094_BACLI	33897.6	41102.1	36971	32105.9	36774	32309.7	14033.3	15440	10021.2
tr|R9U281|R9U281_BACLI	26006.8	8681.62	49905.2	23603.2	28856.9	19709.9	45040.3	46678.7	50797.9
tr|R9U2S3|R9U2S3_BACLI	12912.5	18419.5	12654.6	11536.8	14038.6	7551.34	38776.1	38915.6	6392.63
tr|R9U2U3|R9U2U3_BACLI	69895.2	55399.7	60297.7	65843.7	84931.8	61987.6	29825.6	30096.7	37652.2
tr|R9TVB2|R9TVB2_BACLI	42251.3	34078.7	37610.2	3649.83	3018.75	7765.55	5064.35	2210.04	6330.82
tr|R9TX80|R9TX80_BACLI	19225	6162.96	49941.2	3634.1	95.2549	3639.6	5978.03	520.342	7832.58
tr|R9TUW5|R9TUW5_BACLI	34236.2	38440.3	39056.3	40847.2	40046.7	39547.3	14588.4	25410.5	19485.6
tr|R9TV12|R9TV12_BACLI	130140	139080	144510	128781	150581	124381	24004.4	19537.1	25353.5
tr|R9TTY3|R9TTY3_BACLI	37383.6	47525.4	34330.9	40080.5	43049.9	49214.3	12956.8	16866	20501.2
tr|R9TTP6|R9TTP6_BACLI	1.1307e+06	1.16008e+06	1.0862e+06	1.08962e+06	1.08391e+06	1.08477e+06	498748	537159	478948
tr|R9TZ08|R9TZ08_BACLI	15583.2	23415.6	18683.7	2022.1	5623.75	22036.5	2373.81	6229.08	1395.21
tr|R9TWN6|R9TWN6_BACLI	95203.2	106534	107759	109937	106661	104096	72172.1	72764.6	70869.5
tr|R9TQA1|R9TQA1_BACLI	37023.7	37410.9	35759.3	30083.8	31926.8	30513	7535.38	13738.8	26056.7
tr|R9TXQ8|R9TXQ8_BACLI	129434	123132	115364	123244	121934	120115	79872.7	80855.6	77999.2
tr|R9U412|R9U412_BACLI	250724	262574	249382	288731	287678	283481	197520	175842	166537
tr|R9U0Q4|R9U0Q4_BACLI	63831.8	20373.1	71206	85168.8	78724.8	13275.5	98239.9	90792.9	84033.2
tr|R9TSC0|R9TSC0_BACLI	5.68887e+06	5.64858e+06	5.37153e+06	5.76493e+06	6.17802e+06	6.11992e+06	4.14581e+06	4.40529e+06	4.41655e+06
tr|R9TUK2|R9TUK2_BACLI	27486.9	15383.4	33427.9	24642.9	10577.4	22383	44977.4	6084.22	19730
tr|R9TX94|R9TX94_BACLI	351412	338009	386280	347963	331437	319205	167046	205098	180857
tr|D9YRL1|D9YRL1_BACLI	32093.1	29435	31921	34509.3	32466.9	30288.7	22453.9	21808.7	20550
tr|R9TYK1|R9TYK1_BACLI	120716	120601	113374	67367.9	79821.8	72802	79196.8	70801.7	54179.7
tr|R9TUA8|R9TUA8_BACLI	46560.7	39934.5	40761.3	57841.7	62838	63580.5	39689.2	40366.2	44017.6
tr|R9TZG4|R9TZG4_BACLI	93756.1	88565.3	82617.6	49486.1	140372	34961.4	271636	263217	289427
tr|R9TYX2|R9TYX2_BACLI	17436	15784.9	15615.5	14253.1	21539.9	16266.9	1305.22	864.406	5179.78
tr|R9TY10|R9TY10_BACLI	36555.6	36590.3	40035.6	60358	52685.2	55050.7	115143	94547.3	123531
tr|R9TW54|R9TW54_BACLI	106252	103412	90352.6	86937.8	122507	80727.5	169938	174117	160927
tr|R9TRH9|R9TRH9_BACLI	34519.3	7872.86	35986.6	30785	28582.2	6551.23	17891	19134.8	12955
tr|R9U2Y9|R9U2Y9_BACLI	97257.2	117189	102650	88738.8	85765	66568.1	115927	101770	95760.3
tr|R9U0U4|R9U0U4_BACLI	193519	206462	218935	219454	214319	202611	100066	93271.2	29326.1
tr|R9TZD1|R9TZD1_BACLI	43121.1	48790	50069.9	57058.9	58678.8	61472.5	33160.4	34791	11637.9
tr|R9TYV9|R9TYV9_BACLI	443545	453061	472771	315487	353405	339276	161392	149742	149350
tr|R9TQS2|R9TQS2_BACLI	258685	249667	265868	249077	252973	225364	169096	116496	194621
tr|R9TXY0|R9TXY0_BACLI	316634	292955	292103	280612	259378	283016	265609	236842	238235
tr|R9TU53|R9TU53_BACLI	134935	115213	121086	121490	121238	126566	87998.2	27237.3	73777
tr|R9TS72|R9TS72_BACLI	36983.6	40313.9	38367.7	48042.7	54930.6	47827.8	29328.2	28948.2	23539
tr|R9TZ69|R9TZ69_BACLI	9856.52	28026	10228.4	27049.5	26579.9	27288.5	4535.47	15196.1	2830.68
tr|R9TUD5|R9TUD5_BACLI	105391	95656.7	98611.3	127554	94509.7	99458.4	145392	156391	116313
tr|R9TVN8|R9TVN8_BACLI	17361.1	151123	144923	119715	5256.63	15020.4	24669.1	70419	70577.5
tr|R9TXM3|R9TXM3_BACLI	163900	171147	148925	198389	244138	226584	11928	156483	164912
tr|R9TY42|R9TY42_BACLI	37644.4	33840.9	38201.8	37867.3	30185.6	31070.1	40212.6	39850.8	40478
tr|R9TQV8|R9TQV8_BACLI	19545.7	39069.3	33642.3	39550	32859.7	33177.1	16556.5	16175.2	24822.1
tr|R9TU25|R9TU25_BACLI	111460	131856	137467	161954	139348	147396	110971	99996	101751
tr|R9TWQ5|R9TWQ5_BACLI	40339.8	37620.1	11471.4	42200.6	14516.4	54869.4	30255.2	17431.9	49716.1
tr|R9TTM7|R9TTM7_BACLI	5534.83	6039.66	7623.52	6245.66	6499.08	6278.29	8582.07	8341.3	4280.24
tr|R9U111|R9U111_BACLI	59060.6	58211.8	60205.2	41303.6	49125.1	45964.4	6613.23	13255.8	9462.28
tr|R9U023|R9U023_BACLI	383522	407202	405342	372155	392150	36894.5	370920	372742	348956
tr|R9TY34|R9TY34_BACLI	97103.7	66821.6	92233.1	89504.5	58660.5	66217.8	21230.2	23601.7	28036.7
tr|R9TTT9|R9TTT9_BACLI	48822.6	53462	60010.9	50429.8	81830.2	41075.4	86274.8	82284.6	67034.8
tr|R9TW74|R9TW74_BACLI	343357	365193	345744	363035	375108	329250	243215	250808	209551
tr|R9U203|R9U203_BACLI	34395.8	71224.8	38807.5	68875.1	64082.9	63075.3	49657.1	43160.2	22156.9
tr|R9TQL4|R9TQL4_BACLI	65164.9	93448.2	63361.2	77676.2	82042.9	87025.2	47926.7	55212.9	61043.4
tr|R9TP72|R9TP72_BACLI	46677.3	43289.2	37788.1	23934	15876.6	27982	27392.8	30382.4	25380.8
tr|R9TQX6|R9TQX6_BACLI	29619.3	31250.3	35420.2	41740.2	36614.5	43082.8	30249.1	16592.4	47335.3
tr|R9TQR9|R9TQR9_BACLI	273210	254422	280721	246168	245854	256925	115454	108384	132624
tr|R9TWA5|R9TWA5_BACLI	62520.8	50449.4	59397.3	52211.3	58323.7	65861.2	4905.94	13524.9	7725.05
tr|R9TZH1|R9TZH1_BACLI	15016.2	21832.8	35080.1	22758.6	25728.8	21441.2	52206.9	52724.3	52409.6
tr|R9TX82|R9TX82_BACLI	4012.45	12271.5	11031.9	7443.85	8397.16	14566.7	712.205	2867.81	2138.42
tr|R9U1P2|R9U1P2_BACLI	6857.72	5684.59	6833.42	4764.17	5205.1	6283.48	48300.4	11975.7	1300.51
tr|R9TZW9|R9TZW9_BACLI	51446.4	58153.9	60851.1	53610.5	58256.8	52307.5	46723.2	43322	56225.6
tr|R9TZE8|R9TZE8_BACLI	110960	99668.2	111799	113325	106796	116023	111238	78148	71709.3
tr|R9TS31|R9TS31_BACLI	27307.5	22302	27435	16752.8	29106.1	20543.7	9737.76	9147.76	6290.58
tr|R9U1K9|R9U1K9_BACLI	44216.8	41927.8	46936.9	40598.9	40745.8	44915	45213.5	45332.6	50656.9
tr|R9U0B1|R9U0B1_BACLI	37861.8	40865.7	36592.4	36709.6	34429.7	38036.5	4247.04	5113.51	36821.9
tr|R9TP67|R9TP67_BACLI	61799.7	64037.4	65575.9	56675.1	53167.9	63433.5	24256.8	16517.6	24903
tr|R9TYL5|R9TYL5_BACLI	83120.2	51939.1	60859.4	64239.1	56507	64928	31639.9	27810	47979.5
tr|R9TXC9|R9TXC9_BACLI	70831.2	16189.5	77351.4	65577.3	63671.3	67018.8	15947	12630.2	11255.3
tr|R9TVQ4|R9TVQ4_BACLI	38039.9	35038	35229.4	36341.4	40948.3	42698.7	55049.6	52249.4	51617
tr|R9TZT0|R9TZT0_BACLI	15266.5	23546.7	15693.3	4064.65	2915.41	17779.4	4470.67	7759.7	9061.99
tr|R9TVP6|R9TVP6_BACLI	256813	239757	183720	224282	239933	268599	51396.8	107756	67914.9
tr|R9TTI4|R9TTI4_BACLI	46253.4	26629.4	50346.2	32761	173154	24124.4	105889	100866	100710
tr|R9TZD7|R9TZD7_BACLI	233121	208236	267640	238519	230210	227441	100877	91702.5	67843.5
tr|R9TWU4|R9TWU4_BACLI	6276.16	35842.2	31675.6	27719.6	11640.4	34193.9	22430.5	19957.4	10294.1
tr|R9TWW7|R9TWW7_BACLI	70715	72136.1	71867.3	72733.4	59034.8	51963.9	30928	15843.6	29334.5
tr|R9U1K2|R9U1K2_BACLI	234022	222403	220212	230467	249163	200767	463186	453293	444052
tr|R9TV25|R9TV25_BACLI	48108.2	42510.2	42784.5	43869.9	40589.8	38533.5	4598.05	6545.87	10827.2
tr|R9TSI9|R9TSI9_BACLI	13644.7	12471.8	29604.9	12906.8	15283.1	20774.6	19146.8	17226.4	16958.2
tr|R9TT02|R9TT02_BACLI	77689.5	32279.2	40568.1	40722.4	62676.4	56179.5	87884.9	82452.8	106635
tr|R9TPD2|R9TPD2_BACLI	89803.7	17726.8	87024.8	12681.4	48471	11142.1	12072.9	21459.6	12994.7
tr|R9TZI8|R9TZI8_BACLI	54659	55752.6	57122.4	59301.9	49791.7	57075.5	42990.1	45570.5	41689.6
tr|R9U1F3|R9U1F3_BACLI	145077	60834.2	144719	72845.4	95862.3	110213	41834.1	24143.4	27162.7
tr|R9TW55|R9TW55_BACLI	18665.9	10865.2	17242.3	13072.5	16222.5	13605	4625.49	1184.07	11646.8
tr|R9TYT2|R9TYT2_BACLI	8515.12	13175.9	4446.27	9539.79	20464.3	3653.93	41903.8	36527.9	27875.2
tr|R9TY68|R9TY68_BACLI	12139.9	12928	79804.4	29409.6	92066.8	21228.2	37029.5	37350	41809.6
tr|R9TTT3|R9TTT3_BACLI	188851	203683	196195	201397	217837	219269	214359	219517	222241
tr|R9TVT2|R9TVT2_BACLI	59783	77366.8	77946.9	87860.1	95208.4	105640	12700.5	34189	17586.1
tr|R9TV94|R9TV94_BACLI	56044	57276.2	66962.7	49836.6	47252.7	49465.3	74974.4	81077.3	78691.3
tr|R9TY05|R9TY05_BACLI	35496.7	7877.34	5747.03	6869.72	33582.3	8020.51	4349.22	16656.5	15781.1
tr|R9TTP1|R9TTP1_BACLI	33075.5	32564.8	2063.5	17900	16904.2	24848.5	20966.6	28875.6	31018.6
tr|R9TX95|R9TX95_BACLI	97241.2	82666.7	93715	95126.3	98856.7	98630.5	29257.2	4037.36	34089.1
tr|R9TSU9|R9TSU9_BACLI	4508.23	255.648	233.345	4939.21	5008.85	4866.11	2806.26	2469.02	2914.17
tr|R9TQC7|R9TQC7_BACLI	10732	1564.87	13392.1	12719	3573.29	14823.2	337.66	9762.39	8119
tr|R9TPM5|R9TPM5_BACLI	783288	822339	845125	690367	743768	776630	198765	190817	155456
tr|R9TZV3|R9TZV3_BACLI	35144	32120.4	39554.7	38318.6	40808.9	37989.5	26056.3	23567.6	19555.1
tr|R9TUC7|R9TUC7_BACLI	24632.9	16152.2	9948.11	25115.7	17007	22054.6	46864	50760.9	48262.1
tr|R9TZN6|R9TZN6_BACLI	794174	775030	768308	648381	618283	624374	255100	235380	254620
tr|R9U349|R9U349_BACLI	10675.6	1103.79	12110.2	2778.82	9019.01	4003.12	3938.59	8925.5	933.131
tr|R9TYW1|R9TYW1_BACLI	338203	338368	324958	256385	284205	271711	72653.2	80745.5	84513.5
tr|R9TY43|R9TY43_BACLI	9507.68	640.332	3104.42	4844.18	593.326	2128.33	11171	3640.74	4727.59
tr|R9U011|R9U011_BACLI	16595.3	441.264	14138.8	11839	14529.2	16165.9	13886.2	2012.27	9446.93
tr|R9TT95|R9TT95_BACLI	34467.2	47226.4	46184.3	35910.7	43262	36517	60677.2	28298.1	51816.3
tr|R9TYP6|R9TYP6_BACLI	38366.3	21441.4	28851	29493.8	26527.6	24228.8	24991.1	23614.1	26580.5
tr|R9TSL2|R9TSL2_BACLI	12761.2	15258.9	15284.4	4585.57	12130.1	16058	22015.9	3764.99	1189.38
tr|R9TSG6|R9TSG6_BACLI	14309.7	15508.2	13843.6	17285	14649.9	13099.4	12149.1	12336.5	13890.4
tr|R9TWJ6|R9TWJ6_BACLI	8487.88	11125.7	8891.81	13921.9	13509.9	10602.2	30837.3	29301.7	35563.3
tr|R9TTY7|R9TTY7_BACLI	44824.6	53290.9	41256.7	41108.7	34310.5	41185.4	36347.5	8882.87	28318
tr|R9U0B6|R9U0B6_BACLI	108182	111543	112285	95789	92961.9	93394.7	50822.4	49255.6	45937.7
tr|R9U3J5|R9U3J5_BACLI	127778	123317	126435	136789	152031	140590	58827.3	22766.7	16787.2
tr|R9TSH3|R9TSH3_BACLI	87370.7	83109.3	2525.78	88892.4	88667.1	88732.6	47677.2	52850	54436.7
tr|R9TZQ4|R9TZQ4_BACLI	29335.4	22566.9	12086.1	23813.2	11426.7	13238.4	85236.6	95686.7	104530
tr|R9U3B5|R9U3B5_BACLI	9919.95	17971.6	54429.6	24079	61233	33440.9	35018.5	38931.4	39104.8
tr|R9TWE9|R9TWE9_BACLI	35375.1	26976	29874.4	20724	38472.7	29010	26401.4	30432.4	25036.3
tr|R9TZH5|R9TZH5_BACLI	703.55	5981.07	4807.88	5603.72	6169.45	378.174	6111.47	126.914	1045.64
tr|R9TZF3|R9TZF3_BACLI	35713.5	34677.7	40075.2	28822.8	15044.2	22049.2	43966.6	24277.3	43248.7
tr|R9U370|R9U370_BACLI	21837.5	56824.9	2132.93	4255.31	3074.71	29566.6	22010.3	18561.3	1075.07
tr|R9U0D6|R9U0D6_BACLI	68945.5	69658.6	71836.3	99356.8	101783	96189.4	21592.3	24889.6	9539.13
tr|R9U1P8|R9U1P8_BACLI	76510.4	74727.3	78928.6	77211.3	82259.1	89321.5	29288	20391.2	27806.6
tr|R9TZK9|R9TZK9_BACLI	51747	59002.2	59435.5	47383.5	51060.8	51734.4	42021	40746.5	28383
tr|R9TWL2|R9TWL2_BACLI	31939	24841.6	30441.5	19854.8	21300.8	5046.65	26700.3	27350.7	29430.4
tr|R9U0F0|R9U0F0_BACLI	32959.3	30566.8	33400	28618.1	29581.9	27010.8	20495.6	19994.2	19602
tr|R9TYM6|R9TYM6_BACLI	67859	68202.9	65943	63522.4	55722.1	59053.5	22474.3	2799.24	26376.2
tr|R9TZR3|R9TZR3_BACLI	7244.95	46189.9	49114.7	46014.1	13359.7	11430.3	23520.1	37183.6	16442.8
tr|R9TSD6|R9TSD6_BACLI	24480.4	17559.6	49468.1	11836.3	35438.7	28111.5	148667	252679	155852
tr|R9U3A2|R9U3A2_BACLI	58511.2	46535.8	49194.8	46328.6	35105.1	60228.4	6033.42	16559.3	21513.6
tr|R9TRU3|R9TRU3_BACLI	21494.2	36733.2	6111.71	13276.5	36941.6	39198.4	18036.6	12411.3	2972.7
tr|R9TRF5|R9TRF5_BACLI	25977.9	3844.8	25022.3	21865.5	4855.95	22647	1909.95	6700.49	14578.1
tr|R9TPG9|R9TPG9_BACLI	42361	53062.6	54564.9	42207.7	43886.3	30091.8	19888.8	15381.1	20682.9
tr|R9TQK1|R9TQK1_BACLI	56296.5	48996	53370.5	56383.7	60364.4	54991.8	214795	205024	220322
tr|R9TZ51|R9TZ51_BACLI	49757.1	66083.2	71513.5	44527.6	69827.8	40089.6	33523.6	35671.2	32979.8
tr|R9U0Y8|R9U0Y8_BACLI	402597	371836	404090	15942.5	37159.4	15727.3	15004.1	21350	152065
tr|R9TSR0|R9TSR0_BACLI	11953.8	13159.7	12240.1	11945.8	12894.5	10984.8	6116.48	7007.86	1029.92
tr|R9U112|R9U112_BACLI	25525.5	7445.83	23120	24672.8	26428.2	22559.8	948.814	36812.3	30847.1
tr|R9TZ86|R9TZ86_BACLI	29037.7	29395.4	31538.8	23358	23161.5	24452.3	16666.1	18105.6	13922.7
tr|R9TQI6|R9TQI6_BACLI	17849.5	16220.8	20140.4	23011.9	27153.8	23301.7	13650.2	11282.3	6328.8
tr|R9TVV3|R9TVV3_BACLI	39207.1	48850.7	20471.3	31900.1	33168.9	57281.5	14313.3	56929.9	13092.7
tr|R9TYD7|R9TYD7_BACLI	29860.2	27713.8	33747	6927.77	31613.9	26362.3	27703.5	28692.5	27419.2
tr|R9TW94|R9TW94_BACLI	16092.6	26503.2	17851.5	11142.3	12805.6	11920	88319	95139.1	88917.2
tr|R9U259|R9U259_BACLI	19343.5	25451.1	19057.8	24935.1	21462.2	17740.1	14154	11457.7	13288.4
tr|R9TYV8|R9TYV8_BACLI	113343	97258.6	108781	98000.6	92797.2	104273	34345.8	33254.9	23077
tr|R9TUD2|R9TUD2_BACLI	58848.8	47355.3	60352.3	30316.9	32688.8	29595.5	16262.1	12711.8	17119
tr|R9TPB2|R9TPB2_BACLI	7585.31	5711.27	11393.1	22123.8	8150.67	8507.86	50700.6	52551.6	37127.2
tr|R9U1N9|R9U1N9_BACLI	65354.1	61620	33271.6	46643.5	30499.4	30201.3	34150.7	25827.4	36165.2
tr|R9U1F1|R9U1F1_BACLI	38382.2	61512.5	36369.5	60318.2	86972.8	62231.5	77940.3	71992.1	80814
tr|R9TZQ5|R9TZQ5_BACLI	45382.4	41350.2	47889	42630.7	43485.3	44522.3	26470.7	25723.4	21366
tr|R9U0J7|R9U0J7_BACLI	27463.6	56556.4	9513.48	42128.2	58695.7	4410.08	91314.6	117918	8617.24
tr|R9TTG7|R9TTG7_BACLI	29589.4	33242.1	37381.4	31028.5	31005.6	29756.1	7077.8	2574.73	4098.52
tr|R9TR61|R9TR61_BACLI	2785.53	3177.58	775.208	306.853	3156.79	3841.55	2499.84	2126.08	2031.2
tr|R9TYT4|R9TYT4_BACLI	57467.3	57916.4	65022.2	73240.2	70254.5	63143.4	37309.7	27323.6	38561.1
tr|R9U3X7|R9U3X7_BACLI	6575.17	35498.8	32462.9	29002.8	49175.4	28218.2	18535.4	15798.5	13730.2
tr|R9U0Z5|R9U0Z5_BACLI	113676	95137	124317	103534	99072.2	129278	107851	153882	91291.5
tr|R9U0Y4|R9U0Y4_BACLI	43916.9	43633.3	32174.1	10993.2	37144.5	31456.4	19097.2	21345	24664.3
tr|R9TXH6|R9TXH6_BACLI	25142.5	38744.6	14456.5	8425.37	12716.2	40085.7	42690.9	34729.3	20841
tr|R9U303|R9U303_BACLI	295197	316943	312914	270433	269337	269223	290891	137404	220255
tr|R9U2D5|R9U2D5_BACLI	80920.5	80698.1	81088.4	56204.5	18734.6	68715.2	59082	59915.6	66037.1
tr|R9TYG0|R9TYG0_BACLI	34063.1	34730.2	30310.6	25482.7	36183.7	6058.39	4863.18	4517.47	2725.82
tr|R9TWV3|R9TWV3_BACLI	49553.5	62252.5	59743.9	44203	46379.4	47816.4	16466.2	4982.22	21545
tr|R9TRZ2|R9TRZ2_BACLI	199789	212934	209468	217046	184588	204353	29963.6	24606.4	36689.6
tr|R9TWP2|R9TWP2_BACLI	804220	900616	727343	748658	791477	691435	352130	334657	213651
tr|R9TWM6|R9TWM6_BACLI	824792	766077	852535	639347	698851	676575	32778.3	74596.3	62522.4
tr|R9TV04|R9TV04_BACLI	62528	69874.2	64296.3	61023.4	73536.7	71614.7	20638.2	21640.2	32214.8
tr|R9U3P1|R9U3P1_BACLI	34201.4	33026.8	35028	37573.3	31398	37428.6	80986.2	82658	85239.7
tr|R9TRU4|R9TRU4_BACLI	141145	129555	121498	117520	112887	111630	22438.6	23697.6	14800.7
tr|R9TZJ3|R9TZJ3_BACLI	27147.9	22764.9	22875.5	8679.06	8325.55	28866.9	36837.8	26998.5	31168.6
tr|R9U1R6|R9U1R6_BACLI	58272.8	55201.2	81264.5	84787.9	12497.9	40045.2	138627	135550	138848
tr|R9TU98|R9TU98_BACLI	26813.2	34217.1	29903.3	26304.4	21346.7	20631	8529.34	5515.82	12052.7
tr|R9TU95|R9TU95_BACLI	33743.5	12517	10620	32861.2	20246.4	26934	22283.3	23844.5	121170
tr|R9TUT2|R9TUT2_BACLI	89906.1	95450.1	92171.9	97948.1	96712.2	95898.2	123664	44263.4	38541.3
tr|R9TXZ2|R9TXZ2_BACLI	17870.4	45487.1	25626	13390.5	19922.1	21182.3	19736.9	19797	3067.48
tr|R9TYH8|R9TYH8_BACLI	15971.7	19836.4	16806.2	17184.3	1833.71	13939.5	14290.4	13214	7074.69
tr|R9TXV7|R9TXV7_BACLI	12739.7	36782.1	10273	10863.9	13827.8	6961.37	4682.19	5328.07	4843.39
tr|R9TTV8|R9TTV8_BACLI	28899.1	16274.1	19133.1	20190.5	21918.7	17203.2	18404	11772.7	16913.9
tr|R9TS46|R9TS46_BACLI	34188.5	38452.1	36869.5	19273.6	56968.1	18113.8	22239.8	19553.5	21451
tr|R9TZE9|R9TZE9_BACLI	6439.67	10472.6	12046.7	16337.1	11653.7	34352.3	37549.9	37230.5	41120.4
tr|R9TRW9|R9TRW9_BACLI	19846.9	12539.2	1188.54	37874.4	633.915	33380.2	2219.54	3671.27	1041.4
tr|R9TZ58|R9TZ58_BACLI	54417.3	70348.8	22568.2	17069.4	60245	19371.3	13332.9	18512.9	17586.2
tr|R9TV06|R9TV06_BACLI	44713.8	37935	64301.2	29361.7	26895.2	35667.7	49371.4	56094.1	48825.1
tr|R9TXP8|R9TXP8_BACLI	61653	70452.1	60398.6	37563.9	37555.9	37603.7	67029.3	73292.4	50318.3
tr|D9YRL3|D9YRL3_BACLI	43541.5	37359.4	43628.8	25834.7	29555.8	34376.9	24447.4	22818.2	30255.2
tr|R9TZP5|R9TZP5_BACLI	30498.1	35249.6	32340	31891.2	33505.9	33352.4	38047.6	41542.6	35073.1
tr|R9TVT0|R9TVT0_BACLI	30069.7	28420.5	31021.1	28234	25593.4	27314	10062.9	1954.06	7001.02
tr|R9TZ17|R9TZ17_BACLI	167276	132633	153301	162436	14504.8	183451	43398.1	30569.1	29449.2
tr|R9TUF2|R9TUF2_BACLI	52179.9	53501.6	27091.1	34645.4	35347	35584.2	12603	17625.6	5559.93
tr|R9TSZ6|R9TSZ6_BACLI	74004.6	64390.5	85592.5	63377.5	65122.2	34073.6	35916.6	44190.2	55030
tr|R9TXK4|R9TXK4_BACLI	71924.8	70228.2	76250	33385	20977.2	24956.7	25685	31653.5	17682.4
tr|R9U1G5|R9U1G5_BACLI	93132.7	17629.4	11351.8	112696	106584	106161	78751.9	77972.3	90434.6
tr|R9TXV0|R9TXV0_BACLI	79333	76259.7	80259	74659.7	80686.6	77859.1	33921.4	29152.9	38036.9
tr|R9TZG2|R9TZG2_BACLI	10897.4	13526.8	10520.1	11003.3	11825.8	13648.8	5027.21	5015.35	4618.68
tr|R9TZ85|R9TZ85_BACLI	183430	173006	183782	165267	163814	165402	55519.3	55734.8	59315.5
tr|R9TSU5|R9TSU5_BACLI	49958.5	48995.3	49821.7	55318.1	25487	53931.2	96361.8	93651	102865
tr|R9TYY3|R9TYY3_BACLI	45134.8	14664.6	41315.4	35797.4	34613.4	38633.6	32766.4	38612.5	34804.6
tr|R9TSN3|R9TSN3_BACLI	26739	27417.3	23293.2	30581	28779.6	34464	21661.4	15001.8	23986
tr|R9U409|R9U409_BACLI	9786.87	9673.66	11572	3160.53	7390.89	8218.18	7332.37	6944.85	4389.07
tr|R9TVT6|R9TVT6_BACLI	104912	100454	90097.5	102982	109271	102571	58083.3	57555.8	62844.8
tr|R9U0H0|R9U0H0_BACLI	25738.4	25867.8	21258.7	37613.1	29836.3	29917	24166.1	23075.8	17161.7
tr|R9TWG5|R9TWG5_BACLI	13778.8	12756.8	12972.2	13083.2	11457.3	12002.2	1632.54	720.593	1572.63
tr|R9TXE1|R9TXE1_BACLI	165553	174531	168867	168542	132750	170083	84037.9	79246.1	71362.2
tr|R9TY97|R9TY97_BACLI	2797.15	3940.5	3606.53	4049.28	3424.92	4335.66	1338.49	4551.45	1267.09
tr|R9TSR1|R9TSR1_BACLI	52914.6	52854	59223.1	33095	37937.8	36083.7	59802.4	19815.7	54814.2
tr|R9U0F6|R9U0F6_BACLI	28688.5	32112.6	35030.1	18022.2	18792.5	15716.4	8617.24	8227.06	6478.05
tr|R9TUS3|R9TUS3_BACLI	38184.3	35707.7	39704.1	33213.2	33900.1	35275.3	20989.9	24534	24883.7
tr|R9TQC3|R9TQC3_BACLI	51133.8	19228.3	25304.5	15381.9	16086.6	20246.8	20334.7	16887.4	21738
tr|R9TWM0|R9TWM0_BACLI	15443.8	20384.5	2584.39	15738.6	17317	18941.2	9112.9	9185.92	3952.17
tr|R9TU04|R9TU04_BACLI	89305	89740.3	92403.3	54823.4	55931.7	60360	332064	318701	313309
tr|R9TX65|R9TX65_BACLI	23226.2	16787.6	12857.9	25513.5	15287.2	43615.1	60813.8	65529.5	18699.4
tr|R9TUD6|R9TUD6_BACLI	16734.2	13018.4	7536.11	9522.4	12662.1	11196.1	4521.71	10523.2	9751.82
tr|R9TTP4|R9TTP4_BACLI	10576.5	11587.3	11060.9	11071.8	13802.6	9694.7	4814.02	1542.41	4885.08
tr|R9TZR5|R9TZR5_BACLI	66106.8	63133.3	64682.3	69385.9	68509.3	68210.8	44812.7	38169	46258
tr|R9TW72|R9TW72_BACLI	21734.3	32094	19394.1	9375.55	22030.2	16823.7	1370.76	9477.45	4051.18
tr|R9TX69|R9TX69_BACLI	38773.8	42121.2	39715.8	41554.7	39376.2	45536.3	8612.49	1445.52	18557
tr|R9U2X0|R9U2X0_BACLI	23575.3	40916.9	7539.31	16810.4	38310.5	20961.2	4533.99	7998.08	5951.35
tr|R9TND0|R9TND0_BACLI	9997.22	11118.8	9741.7	14555.9	11748.5	10474.1	4829	7137	8777.74
tr|R9TXG0|R9TXG0_BACLI	18978.4	16662.4	15795.3	17642.1	16193.9	15204.1	5201.72	4641.66	4947.06
tr|R9U1W7|R9U1W7_BACLI	548556	530207	504351	678844	682883	700592	396776	398003	421046
tr|R9TTK0|R9TTK0_BACLI	62723.2	65233	77870.1	48778.1	50344.7	46966.2	37397.5	37810.4	39620.9
tr|R9TZM9|R9TZM9_BACLI	41179.1	38580.1	39650.9	54569.3	34240	40399.2	5906	3253.54	10408.9
tr|R9TT75|R9TT75_BACLI	37423.8	35517.9	42251.9	46759.5	45001.4	48407.5	2321.24	3330.19	6010.95
tr|R9U033|R9U033_BACLI	9820.46	1466.14	5098.1	29399.3	8817.04	23893.3	22287.5	24308.3	36752.2
tr|R9U2X5|R9U2X5_BACLI	5515.4	18888.2	4028.52	4326.99	4859.15	4162.88	1701.84	1036.46	6067.54
tr|R9TWM7|R9TWM7_BACLI	9800.82	48695.3	71111.4	23028.8	74849.1	72465	68097.2	62284.4	88135.2
tr|R9TUD8|R9TUD8_BACLI	80581.3	70225.6	70812.7	89018.9	91369	86534.9	85288.5	85886.8	87927.5
tr|R9TWP8|R9TWP8_BACLI	8438.73	9197.76	25841	14850.1	39680.4	35262	59845	63465.2	56836.7
tr|R9TW93|R9TW93_BACLI	46186.5	54378.9	47615.2	47183.9	71159.5	63584.5	47494.8	47200.1	46465
tr|R9U2D1|R9U2D1_BACLI	11802.8	107823	97867.3	76030.7	87754.4	11789	148282	157390	149700
tr|R9TXU6|R9TXU6_BACLI	13882.3	14600	13808.7	13902.7	6213.45	7569.43	9181.76	11923.9	14283.6
tr|R9U0B7|R9U0B7_BACLI	76873.2	9457.97	58583.8	9825.42	84730.7	69494.2	28478.5	15627.9	20143.5
tr|R9TQG6|R9TQG6_BACLI	11243.8	1929.11	6715.75	9585.09	15599.8	7251.6	7984.31	8540	7220.26
tr|R9TSP2|R9TSP2_BACLI	68172.1	73029.4	83315.1	95910.2	90073.4	77743.8	37735.9	37345.5	36769.2
tr|R9U168|R9U168_BACLI	29729.2	27028	31042.5	3814.82	34133.5	12107	4932.99	2794.59	8192.08
tr|R9U2I2|R9U2I2_BACLI	7621.64	28737.6	35688.4	7310.11	5054.23	45277.2	9744.57	2503.54	2772.55
tr|R9TPQ5|R9TPQ5_BACLI	10550.9	14532.9	4477.07	51063.3	16957.2	11606.4	53729.4	52207.1	60494.9
tr|R9TUE5|R9TUE5_BACLI	15176.1	18030.4	13581.6	9182.23	10133.8	56861.5	6494.19	4357.39	4349.1
tr|R9U0Z1|R9U0Z1_BACLI	43684.6	45329.9	41046.2	33656	34267.4	6847.89	11692.1	11277.9	23288.4
tr|R9TRE8|R9TRE8_BACLI	6244.03	11435.9	4097.44	7606.7	267.779	9792.31	22181.7	23973.4	7539.6
tr|R9TW77|R9TW77_BACLI	2973.99	2450.6	370.708	11232.5	82.9614	12341.5	882.701	8796.63	7017.06
tr|R9TZG8|R9TZG8_BACLI	35821	19625.4	9799.74	72912	113738	38775.8	16821.9	30540.8	15107.9
tr|R9TRW1|R9TRW1_BACLI	3483.8	19968.4	22319.2	22217.9	23911.2	15155.5	17234.1	19178.7	19902.3
tr|R9TT77|R9TT77_BACLI	33031.6	41662.1	38903.3	39984	41613.4	47007.9	123044	141446	124652
tr|R9TW29|R9TW29_BACLI	38612	31084.2	14566.8	23446.1	15728.4	22808.1	19840.6	17988.3	17524.6
tr|R9TZ63|R9TZ63_BACLI	109897	119827	118128	70494.3	66183.1	82328.5	19471.4	24293.5	27154.3
tr|R9TT64|R9TT64_BACLI	142728	136600	140372	129224	145524	132594	47957.1	49053.5	55561.8
tr|R9TNY7|R9TNY7_BACLI	8378.71	1007.53	6983.56	3880.98	13948	4829.58	1073.79	606.632	1662.48
tr|R9TX20|R9TX20_BACLI	63587.2	55255.7	60950.7	62050.2	53330.9	57126	26526.7	25656.5	22393.6
tr|R9TX27|R9TX27_BACLI	25363.2	25547.7	30317.5	23297.9	20894.3	21607.2	14425.1	16233.9	15391.4
tr|R9TVF7|R9TVF7_BACLI	8546.76	29059.2	28059.5	5848.29	21038.5	19357.7	16895	10321.3	2055.63
tr|R9TQX2|R9TQX2_BACLI	91774.1	87683.1	89376.1	83360.4	80303.3	89630.1	79703.2	77908.9	80674.4
tr|R9TXE8|R9TXE8_BACLI	24317.4	18329.6	20518.5	25167.5	25356.9	25315.1	2598.54	12667.1	2127.07
tr|R9TW98|R9TW98_BACLI	64511.7	73119.2	58584.3	53558.3	60912.9	56093	29049.3	27843.4	31583.6
tr|R9TQJ3|R9TQJ3_BACLI	30969	32110.5	26732.5	5732.76	30695.5	32390.7	20252.7	21294.5	17447.6
tr|R9TRW7|R9TRW7_BACLI	16365.8	279.715	8634.61	3931.85	9249.13	3191.89	102.538	2732.23	947.797
tr|R9U0T9|R9U0T9_BACLI	69044.7	74015.4	14337.9	11765.6	46163.3	27523.2	59183.5	56711.1	44812.6
tr|R9TSW5|R9TSW5_BACLI	408137	387641	375548	400158	402959	416300	149914	119121	136250
tr|R9TU18|R9TU18_BACLI	26140.1	31096.4	23707.4	26433	8598.22	32441.5	33482.3	30418.8	34013.4
tr|R9TYF1|R9TYF1_BACLI	36302.6	4692.58	34209.5	36782	33806	30258.1	39991	43870.8	46116.6
tr|R9U076|R9U076_BACLI	77598.2	77049.1	80490.2	71616.2	80565.5	78123.7	74214.4	79104	90142.1
tr|R9TSB8|R9TSB8_BACLI	12068.9	57306.1	22461.1	38558	40207	28119.2	34564.6	12992.3	29309.7
tr|R9TVH0|R9TVH0_BACLI	4943	4634.95	2400.54	4318.36	13287.6	819.813	23363.5	19180.5	19883.2
tr|R9TV34|R9TV34_BACLI	6639.29	5954.94	25118.5	23241	22067.2	24290.4	12607.6	13657.2	15214.6
tr|R9TZL8|R9TZL8_BACLI	7394.28	10520	10261.2	7672.78	152878	6517.34	7703.93	50333	9185.18
tr|R9U1D5|R9U1D5_BACLI	910.682	7263.5	2715.05	11745.1	747.835	10610.7	6792.44	4591.18	7769.98
tr|R9TUU1|R9TUU1_BACLI	25063.5	28565.6	19342	32393	34730	34351.9	19022.5	7592.04	8383.7
tr|R9TSF6|R9TSF6_BACLI	20515.8	16914.2	11480.4	17280.1	25775.6	17425	2474.43	2817.62	32159.2
tr|R9TRI4|R9TRI4_BACLI	14513.3	21217.3	9249.8	25660.8	29296.1	25456.3	14049.9	13395.3	13719.8
tr|R9TVW0|R9TVW0_BACLI	744458	801318	820116	805930	803717	777615	462732	534476	492655
tr|R9U393|R9U393_BACLI	819665	822383	654658	724679	632291	660416	494334	465034	640155
tr|R9TYS9|R9TYS9_BACLI	59602.3	52656.3	62777.1	62667	63350.8	64026.2	54087.3	53357.5	57459.9
tr|R9TYF5|R9TYF5_BACLI	52190.7	52518.6	51345.6	58612.8	61968.6	73418.2	47061.3	45055.1	41379
tr|R9TXN0|R9TXN0_BACLI	57978.9	55055.7	57867.6	63113.2	60293.4	60869.1	24719.5	25613.8	26131.2
tr|R9TRN0|R9TRN0_BACLI	18614.3	10299.7	9909.07	16414.3	15652.6	13371.6	29938	29334.7	23924.2
tr|R9TZT2|R9TZT2_BACLI	41917.1	33524.8	35682.4	38473.1	36538.2	44563.1	23095.9	21489.2	5022.5
tr|R9U2M7|R9U2M7_BACLI	9073.45	26163.5	25969.3	15007.6	20376.5	13889.1	40032.5	54636.9	40760.7
tr|R9TXD0|R9TXD0_BACLI	17712.1	29309.7	15863.7	31693.5	27972	10142	12789.5	13389.3	9416.13
tr|R9TX40|R9TX40_BACLI	76182.3	47103	79757.8	8808.68	36793.5	45516.5	90729	100844	103567
tr|R9TWZ1|R9TWZ1_BACLI	28821.4	31309.6	34609.1	25787.8	26571.9	27966.9	490.67	4399.31	4854.98
tr|R9TSG9|R9TSG9_BACLI	24286.4	21652.7	27719.8	14072.1	17570.7	19457.7	19923.8	21241.6	19216.7
tr|R9TV99|R9TV99_BACLI	335854	354167	374338	332032	299798	273797	215672	223317	216242
tr|R9TWA3|R9TWA3_BACLI	148466	131239	164601	105247	119932	132382	61373.4	69280.7	100438
tr|R9U0R9|R9U0R9_BACLI	19951.3	20782.2	24101.7	20652.5	24479.4	14518	13354.3	16082.7	11810.9
tr|R9TZ93|R9TZ93_BACLI	32039.8	29888.9	24049.6	22003.1	28220.4	25015.5	37581.7	31861.1	32297.7
tr|R9TUD7|R9TUD7_BACLI	23910.4	35120.3	29333.3	29305.3	31084.8	30510.1	56339.5	72360	53802.4
tr|R9TUB7|R9TUB7_BACLI	19670.4	17472	14890.8	5070.67	22305.8	25952.2	26189	29668	46934.7
tr|R9TZW4|R9TZW4_BACLI	14352.5	6344.36	14601.4	12264.4	10415.9	12757.4	33290.7	29650.3	29343.9
tr|R9TVC4|R9TVC4_BACLI	406988	375273	347836	375542	369102	390780	277241	278000	286778
tr|R9TUW3|R9TUW3_BACLI	66396.1	61643.1	62769.9	66246.7	69332.1	65469.4	86496.5	89416.2	80370.5
tr|R9TUC4|R9TUC4_BACLI	26123.9	24026.8	24271.6	25996.6	25688.8	24196.8	17668.9	12795.2	23197.8
tr|R9TTF6|R9TTF6_BACLI	37207.7	41704	42384	37764.2	37970.1	36125.6	37608.3	32510.3	33395.1
tr|R9U2M0|R9U2M0_BACLI	897352	929463	927483	621610	749986	653167	200583	215077	208567
tr|R9U0N6|R9U0N6_BACLI	49910.3	50251.7	45450.4	68598.5	74721.6	70460.4	53396.4	56973.7	60988.6
tr|R9TZA8|R9TZA8_BACLI	21531.9	4160.72	29066.8	22999.5	9536.06	22326.8	22561.1	25828.7	25057.2
tr|R9TRL6|R9TRL6_BACLI	16338.5	15832.2	13533.6	2873.29	8285.97	3920.11	40379.4	31154	37814.3
tr|R9TYL7|R9TYL7_BACLI	8808.52	72910.2	73354.5	9836.67	71751.3	62561.6	96350	92918.1	78990.6
tr|R9TUT7|R9TUT7_BACLI	5268.39	1890.96	13116.8	3186.5	3231.65	14448.4	3096.02	592.23	6937.45
tr|R9TVY7|R9TVY7_BACLI	181309	5419.03	176360	7695.13	5327.21	6970.31	41760.5	30027	121031
tr|R9TZN3|R9TZN3_BACLI	8442.49	10126.2	8122.19	10338.3	2383.92	6216.88	239.236	4211.72	2198.57
tr|R9U085|R9U085_BACLI	12635.3	12648.8	12280.8	13271.7	3719.06	11341.6	2579.35	1122.68	170.809
tr|R9U2G1|R9U2G1_BACLI	19984.2	23129.3	20034.4	12259.3	2624.04	12084.8	1031.28	5154.79	13196.7
tr|R9U3T3|R9U3T3_BACLI	24978.3	29530.5	28853.8	34955.7	30965.1	10715.6	18906	20021.3	21452.5
tr|R9U283|R9U283_BACLI	3634.91	4853.92	13766.9	9053.93	6523.8	2356.41	12530.4	14588.4	18517.7
tr|R9U1J7|R9U1J7_BACLI	10758.2	547.754	12958.9	12844.2	1471.52	20525.1	6090.63	818.938	8571.85
tr|R9TXY5|R9TXY5_BACLI	10284.5	11616.2	12943.7	9946.36	340.626	11171.2	11200.4	11495.2	9626.92
tr|R9TRV2|R9TRV2_BACLI	57510.2	48536.9	51485.3	74530.2	82685.6	79133.4	48988.4	46948	49312.1
tr|R9TZE2|R9TZE2_BACLI	22838.3	34937.7	29490.3	20615.4	19409.2	19082.4	17825.7	13528.1	14537.5

## Sheet: SWATH-MS raw data 2
Middle phase SWATH-MS Data
Group	p5_1	p5_2	p5_3	p10_1	p10_2	p10_3	p_1	p_2	p_3
tr|R9TSP3|R9TSP3_BACLI	1.76354e+06	1.69929e+06	1.75246e+06	1.8171e+06	1.78508e+06	1.93538e+06	1.97913e+06	2.08214e+06	2.13388e+06
tr|R9TU02|R9TU02_BACLI	985640	970448	942834	1.10638e+06	1.07927e+06	1.1106e+06	1.52798e+06	1.89326e+06	1.63729e+06
tr|R9TQY4|R9TQY4_BACLI	1.22098e+06	1.14051e+06	1.21441e+06	1.34047e+06	1.40129e+06	1.42389e+06	1.32322e+06	1.39908e+06	1.43445e+06
tr|R9TW87|R9TW87_BACLI	5.531e+06	5.39575e+06	5.39476e+06	6.63097e+06	6.61121e+06	6.88949e+06	5.36866e+06	5.60255e+06	5.54297e+06
tr|R9TU40|R9TU40_BACLI	5.73517e+06	5.5045e+06	5.8196e+06	3.57278e+06	3.42861e+06	3.8842e+06	3.06007e+06	3.05685e+06	3.33037e+06
tr|R9U220|R9U220_BACLI	1.77929e+06	1.83146e+06	1.7183e+06	3.56731e+06	2.99296e+06	3.63572e+06	714480	786004	891042
tr|R9TNM2|R9TNM2_BACLI	875562	835741	898044	1.06143e+06	996969	888567	953464	953731	964027
tr|R9TXW2|R9TXW2_BACLI	3.42676e+06	3.08683e+06	3.37638e+06	3.76847e+06	3.89856e+06	3.83051e+06	4.84384e+06	4.29304e+06	4.18993e+06
tr|R9TV71|R9TV71_BACLI	327043	323801	313178	448535	430829	393572	4.3602e+06	4.5903e+06	4.44004e+06
tr|R9TND5|R9TND5_BACLI	2.02612e+06	1.97742e+06	2.09538e+06	2.12247e+06	2.08676e+06	2.12261e+06	2.57443e+06	2.70824e+06	2.75316e+06
tr|R9TU93|R9TU93_BACLI	1.56011e+06	1.69508e+06	1.6547e+06	2.32224e+06	2.09006e+06	2.09378e+06	2.7027e+06	2.80714e+06	2.77893e+06
tr|R9TW21|R9TW21_BACLI	3.16146e+06	3.02363e+06	2.98685e+06	2.40697e+06	2.52969e+06	2.43396e+06	1.74362e+06	1.89029e+06	1.73848e+06
tr|R9TZB7|R9TZB7_BACLI	3.5342e+06	3.3633e+06	3.40038e+06	3.57997e+06	3.91146e+06	3.43e+06	1.18717e+06	1.29722e+06	1.31197e+06
tr|R9TYR2|R9TYR2_BACLI	5.95017e+06	5.47955e+06	6.02788e+06	4.96126e+06	5.0166e+06	5.79404e+06	2.6725e+06	2.27406e+06	2.40916e+06
tr|R9U0H5|R9U0H5_BACLI	1.63258e+06	1.54221e+06	1.6102e+06	1.92317e+06	1.89042e+06	1.94587e+06	1.50634e+06	1.34049e+06	1.44962e+06
tr|R9TSQ0|R9TSQ0_BACLI	5.8967e+06	5.60756e+06	5.87319e+06	6.03914e+06	5.94533e+06	6.1753e+06	4.48679e+06	4.69351e+06	4.65209e+06
tr|R9TUI8|R9TUI8_BACLI	1.02338e+06	945303	981513	428696	369189	320022	3.24767e+06	2.92408e+06	3.40777e+06
tr|R9U0M2|R9U0M2_BACLI	4.65735e+06	4.51501e+06	4.63003e+06	6.10115e+06	6.18145e+06	6.08858e+06	2.02295e+06	2.10554e+06	2.22204e+06
tr|R9TUI5|R9TUI5_BACLI	1.09052e+06	1.0477e+06	1.09681e+06	897327	960687	1.05285e+06	1.01985e+06	962030	1.05083e+06
tr|R9TZC6|R9TZC6_BACLI	1.58047e+06	1.44247e+06	1.55028e+06	1.42103e+06	1.40425e+06	1.44962e+06	128765	137379	189759
tr|R9U0K2|R9U0K2_BACLI	739596	674381	708685	908128	832433	843579	601942	633834	710057
tr|R9U1L0|R9U1L0_BACLI	2.15645e+06	2.13644e+06	2.2317e+06	2.15383e+06	2.16803e+06	2.15853e+06	3.33486e+06	3.53988e+06	3.52563e+06
tr|R9TTE5|R9TTE5_BACLI	763449	773014	818902	866022	1.00095e+06	818539	916555	1.08673e+06	1.07393e+06
tr|R9TPD1|R9TPD1_BACLI	983085	988584	954501	893681	913608	913011	777663	802551	847575
tr|R9TQY9|R9TQY9_BACLI	1.21068e+07	1.08435e+07	1.16429e+07	1.66927e+07	1.59569e+07	1.56081e+07	1.19006e+07	1.23469e+07	1.2819e+07
tr|R9TW23|R9TW23_BACLI	613083	601201	449101	735583	699944	643565	450490	485246	499365
tr|R9U138|R9U138_BACLI	720239	536073	663198	133988	188773	223273	996502	1.51222e+06	1.08693e+06
tr|R9U3I8|R9U3I8_BACLI	128512	107636	96582.4	204020	219202	200688	129859	120831	131250
tr|R9TUE4|R9TUE4_BACLI	702153	705400	694405	631669	595435	465989	480842	516136	500739
tr|R9U1L8|R9U1L8_BACLI	899483	946517	994094	1.18211e+06	1.23731e+06	1.29193e+06	1.55713e+06	1.54976e+06	1.56967e+06
tr|R9TZT6|R9TZT6_BACLI	1.9912e+06	2.01119e+06	1.98279e+06	1.85514e+06	1.82411e+06	1.88803e+06	1.4796e+06	1.43862e+06	1.51157e+06
tr|R9TS18|R9TS18_BACLI	1.03287e+06	1.05336e+06	991808	1.31157e+06	1.19571e+06	1.08955e+06	971902	968707	1.13039e+06
tr|R9U099|R9U099_BACLI	666049	559387	580435	565505	593406	646909	544467	444255	626151
tr|R9TZA3|R9TZA3_BACLI	2.72338e+06	2.7551e+06	2.82961e+06	2.37208e+06	2.39433e+06	2.39052e+06	1.10695e+06	975806	1.11958e+06
tr|R9TNS6|R9TNS6_BACLI	2.21486e+06	2.13417e+06	2.26033e+06	2.13937e+06	2.07468e+06	2.17111e+06	1.65538e+06	1.68977e+06	1.73736e+06
tr|R9TZI9|R9TZI9_BACLI	3.25899e+06	3.1166e+06	3.23172e+06	2.76774e+06	2.6415e+06	2.78361e+06	4.60882e+06	5.13637e+06	4.8368e+06
tr|R9TQH6|R9TQH6_BACLI	1.21485e+06	1.19231e+06	1.19158e+06	1.55383e+06	1.37104e+06	1.46912e+06	870780	919340	865376
tr|R9TUN6|R9TUN6_BACLI	6.94443e+06	6.45822e+06	6.90429e+06	5.16337e+06	5.08243e+06	5.22042e+06	3.83579e+06	4.0118e+06	4.11845e+06
tr|R9TVV9|R9TVV9_BACLI	1.43783e+06	1.45383e+06	1.39043e+06	1.31431e+06	1.3558e+06	1.47145e+06	1.31291e+06	1.36387e+06	1.39435e+06
tr|R9U0K5|R9U0K5_BACLI	1.66932e+06	1.54149e+06	1.63847e+06	2.57536e+06	2.31934e+06	2.40277e+06	2.7176e+06	2.76112e+06	2.67256e+06
tr|R9TV52|R9TV52_BACLI	3.6784e+06	3.55948e+06	3.7084e+06	3.07694e+06	3.0843e+06	3.19508e+06	2.30494e+06	2.44328e+06	2.44584e+06
tr|R9TZB9|R9TZB9_BACLI	3.0232e+06	3.03225e+06	3.09247e+06	2.72502e+06	2.60868e+06	2.72684e+06	1.84227e+06	1.91395e+06	1.98141e+06
tr|R9TXL3|R9TXL3_BACLI	1.61435e+06	1.57448e+06	1.58506e+06	1.33586e+06	1.23565e+06	1.34616e+06	679901	754485	716475
tr|R9TSL6|R9TSL6_BACLI	428353	371133	348992	426465	438612	464957	289177	272346	310903
tr|R9U227|R9U227_BACLI	1.35269e+07	1.35117e+07	1.36811e+07	1.66234e+07	1.58177e+07	1.66454e+07	9.03503e+06	9.2894e+06	9.57896e+06
tr|R9TXU9|R9TXU9_BACLI	1.42056e+06	1.53471e+06	1.52128e+06	1.25532e+06	1.11776e+06	1.1607e+06	1.23006e+06	1.26261e+06	1.19486e+06
tr|R9TXK3|R9TXK3_BACLI	1.8908e+06	1.91336e+06	1.89874e+06	2.19878e+06	2.18212e+06	2.2093e+06	2.35627e+06	2.88878e+06	2.44988e+06
tr|R9TSS4|R9TSS4_BACLI	1.65227e+06	1.57022e+06	1.49414e+06	1.65531e+06	1.63331e+06	1.78455e+06	1.11348e+06	1.16136e+06	1.04236e+06
tr|R9U0R8|R9U0R8_BACLI	2.79027e+06	2.83815e+06	2.92372e+06	2.70446e+06	2.67537e+06	2.75755e+06	1.72965e+06	1.86654e+06	1.81746e+06
tr|R9U162|R9U162_BACLI	831952	942260	991764	1.04009e+06	978221	998876	534120	748917	791184
tr|R9TZL6|R9TZL6_BACLI	1.18468e+06	1.05496e+06	1.10014e+06	1.34311e+06	1.28393e+06	1.29509e+06	801756	765290	852702
tr|R9TVV5|R9TVV5_BACLI	1.24072e+06	1.17127e+06	1.2036e+06	1.71507e+06	1.67463e+06	1.59292e+06	4.2155e+06	4.15513e+06	4.64433e+06
tr|R9TXQ6|R9TXQ6_BACLI	2.05183e+06	1.70238e+06	1.91382e+06	1.85034e+06	1.98236e+06	1.80127e+06	1.70089e+06	1.6912e+06	1.77945e+06
tr|R9TZH6|R9TZH6_BACLI	691283	664979	676759	1.69186e+06	1.75627e+06	1.71565e+06	898861	853146	990349
tr|R9TX54|R9TX54_BACLI	381949	353441	329209	382863	335960	327651	267859	287233	306739
tr|R9U2W3|R9U2W3_BACLI	2.78534e+06	2.86387e+06	2.81829e+06	3.7219e+06	3.59177e+06	3.44852e+06	3.44897e+06	3.54071e+06	3.66726e+06
tr|R9TXH9|R9TXH9_BACLI	9.67379e+06	7.89326e+06	9.82049e+06	6.81269e+06	8.53404e+06	6.821e+06	3.88908e+06	4.94125e+06	5.90512e+06
tr|R9U003|R9U003_BACLI	1.35272e+06	1.15568e+06	1.26445e+06	1.03929e+06	1.14033e+06	1.01087e+06	655817	832748	721491
tr|R9U0N4|R9U0N4_BACLI	1.40554e+06	1.3892e+06	1.44578e+06	1.43407e+06	1.39594e+06	1.445e+06	1.2676e+06	1.11914e+06	1.35522e+06
tr|R9U1Y5|R9U1Y5_BACLI	983531	976655	929394	1.42638e+06	1.36229e+06	1.36836e+06	1.18639e+06	1.2276e+06	1.23043e+06
tr|R9U3T7|R9U3T7_BACLI	9.24008e+06	9.28746e+06	5.19019e+06	6.24882e+06	1.04522e+07	6.08438e+06	3.96863e+06	3.89336e+06	4.02566e+06
tr|R9TVG9|R9TVG9_BACLI	3.53473e+06	3.2845e+06	3.19649e+06	2.51816e+06	2.30815e+06	2.47543e+06	2.82878e+06	2.9436e+06	3.1528e+06
tr|R9TTV9|R9TTV9_BACLI	429894	427531	414506	461160	381938	463856	374617	420413	460223
tr|R9TYT5|R9TYT5_BACLI	2.12692e+06	2.06436e+06	2.05435e+06	1.94122e+06	1.97732e+06	2.12409e+06	1.40384e+06	1.4593e+06	1.37932e+06
tr|R9U1P5|R9U1P5_BACLI	436454	420108	389160	482768	427908	431895	461610	487380	462195
tr|R9U0S3|R9U0S3_BACLI	2.94678e+06	2.88915e+06	2.92868e+06	2.51983e+06	2.08771e+06	2.553e+06	1.5873e+06	1.58927e+06	1.70435e+06
tr|R9TNU5|R9TNU5_BACLI	3.45903e+06	3.90915e+06	3.41425e+06	3.03724e+06	2.78364e+06	3.44497e+06	2.59133e+06	2.64695e+06	2.7747e+06
tr|R9TVP3|R9TVP3_BACLI	1.66519e+06	1.63219e+06	1.64476e+06	1.33249e+06	1.3369e+06	1.32364e+06	945074	971056	989083
tr|R9U255|R9U255_BACLI	3.72862e+07	3.68185e+07	3.74728e+07	2.59001e+07	2.5581e+07	2.74013e+07	8.21346e+06	8.31276e+06	8.26861e+06
tr|R9U0S1|R9U0S1_BACLI	3.21893e+06	3.11416e+06	3.14438e+06	2.61645e+06	2.95969e+06	2.69076e+06	852317	927239	959380
tr|R9U2T7|R9U2T7_BACLI	1.90289e+06	1.7836e+06	1.93287e+06	1.73131e+06	1.92533e+06	1.86435e+06	1.2748e+06	1.3692e+06	1.35122e+06
tr|R9U0H1|R9U0H1_BACLI	605258	595573	516187	801960	802023	769978	759723	753324	728401
tr|R9U0I0|R9U0I0_BACLI	1.20518e+06	1.15285e+06	1.17289e+06	1.05539e+06	1.0898e+06	1.02444e+06	1.65898e+06	1.68739e+06	1.61232e+06
tr|R9TQY1|R9TQY1_BACLI	1.61861e+06	1.53479e+06	1.52524e+06	1.23516e+06	1.18422e+06	1.17552e+06	874888	929239	900978
tr|R9U2V8|R9U2V8_BACLI	486765	476240	406321	456618	432544	401335	613593	638781	623432
tr|R9TQP9|R9TQP9_BACLI	704182	668405	618514	261496	146547	183258	126303	80385.5	90722.7
tr|R9TRB8|R9TRB8_BACLI	1.64679e+06	1.60485e+06	1.60557e+06	1.70517e+06	1.72694e+06	1.71919e+06	1.38621e+06	1.45585e+06	1.43152e+06
tr|R9TTU1|R9TTU1_BACLI	876634	814077	887288	613514	600566	540165	482442	619179	521356
tr|R9TX92|R9TX92_BACLI	2.4732e+06	2.34672e+06	2.36226e+06	2.9711e+06	2.93168e+06	2.99396e+06	2.32703e+06	2.50894e+06	2.51145e+06
tr|R9TY80|R9TY80_BACLI	274595	429906	457224	336542	390498	329363	395215	415560	391254
tr|R9TUK9|R9TUK9_BACLI	409413	375458	336296	514142	495122	513955	364733	373853	367986
tr|R9TR17|R9TR17_BACLI	1.00947e+06	834950	986884	946686	710682	688341	609863	652595	683594
tr|R9TV48|R9TV48_BACLI	1.20786e+06	1.12669e+06	1.11311e+06	1.08461e+06	1.05465e+06	1.03708e+06	1.12304e+06	1.09397e+06	1.10021e+06
tr|R9TRC9|R9TRC9_BACLI	514071	559568	584618	721311	701019	765904	430618	449399	538584
tr|R9TVI3|R9TVI3_BACLI	604664	636813	650122	543390	520082	507583	370104	382302	376802
tr|R9TV22|R9TV22_BACLI	3.09449e+06	3.03642e+06	3.34914e+06	2.68244e+06	2.50036e+06	2.38889e+06	1.70176e+06	1.50819e+06	1.74161e+06
tr|R9TT70|R9TT70_BACLI	317796	445257	415623	430162	375707	356216	225010	254819	256703
tr|R9TTN4|R9TTN4_BACLI	2.29935e+06	2.08964e+06	2.18283e+06	1.78325e+06	1.79239e+06	1.89847e+06	1.45587e+06	1.51338e+06	1.55135e+06
tr|R9TZN1|R9TZN1_BACLI	586565	600301	579510	433005	424372	460214	299410	355899	430252
tr|R9TZ29|R9TZ29_BACLI	1.92365e+06	1.87311e+06	1.93297e+06	1.43811e+06	1.42443e+06	1.43459e+06	1.3344e+06	1.3387e+06	1.39208e+06
tr|R9U1C5|R9U1C5_BACLI	2.27976e+06	2.26431e+06	2.38499e+06	1.94134e+06	1.89692e+06	1.94987e+06	2.53169e+06	2.52123e+06	2.59172e+06
tr|R9TZN4|R9TZN4_BACLI	1.58483e+06	1.53833e+06	1.65155e+06	1.92703e+06	2.05641e+06	2.12429e+06	1.98819e+06	2.05691e+06	2.10867e+06
tr|R9TT56|R9TT56_BACLI	1.96726e+06	2.204e+06	2.17593e+06	1.97798e+06	1.79241e+06	1.47268e+06	1.81657e+06	1.92624e+06	1.95638e+06
tr|R9TYR1|R9TYR1_BACLI	458676	406259	483373	674617	627394	760546	714496	687837	716489
tr|R9TZ21|R9TZ21_BACLI	571112	641918	577752	844402	696651	777546	666813	675841	736251
tr|R9TU68|R9TU68_BACLI	778410	710167	637459	938327	1.04095e+06	1.17629e+06	639957	615767	694352
tr|R9TNQ1|R9TNQ1_BACLI	3.45525e+06	3.18149e+06	3.36352e+06	3.38374e+06	3.29538e+06	3.38835e+06	3.74958e+06	3.95931e+06	3.88681e+06
tr|R9TQZ4|R9TQZ4_BACLI	2.21158e+06	2.10638e+06	2.2291e+06	1.80832e+06	1.75329e+06	1.84694e+06	1.2794e+06	1.32329e+06	1.22222e+06
tr|R9TY72|R9TY72_BACLI	316044	204300	237203	195944	219425	178188	183439	190556	157441
tr|R9TW09|R9TW09_BACLI	545086	532732	527335	546759	505731	371014	442267	479885	445493
tr|R9TTN7|R9TTN7_BACLI	270815	361682	237745	292121	206458	291677	344988	270993	368444
tr|R9U1P7|R9U1P7_BACLI	1.20275e+06	1.11099e+06	1.11951e+06	1.37395e+06	1.46176e+06	1.39734e+06	878059	947249	913812
tr|R9TWY7|R9TWY7_BACLI	449831	446268	459074	639599	612250	694781	749308	765252	714156
tr|R9TPI8|R9TPI8_BACLI	3.95642e+06	4.28098e+06	3.89735e+06	3.70001e+06	2.64558e+06	2.42148e+06	1.2999e+06	1.59513e+06	1.45667e+06
tr|R9TZ05|R9TZ05_BACLI	1.07597e+06	1.05852e+06	1.0723e+06	981137	979535	1.00646e+06	706018	738271	804927
tr|R9TUX2|R9TUX2_BACLI	234908	239730	288867	379838	340017	329371	488945	380074	445061
tr|R9TXG8|R9TXG8_BACLI	407099	348138	390467	715082	788474	741722	250061	275202	292574
tr|R9TZ03|R9TZ03_BACLI	504665	491430	482785	549949	527517	581400	542132	588751	495492
tr|R9TY52|R9TY52_BACLI	525431	541922	533614	557847	593725	658759	411096	413706	413342
tr|R9TV15|R9TV15_BACLI	340683	404989	345425	311500	314485	311542	265836	261952	258789
tr|R9TXV8|R9TXV8_BACLI	74746.5	59206.3	99243.8	107788	76431.3	126022	356639	271742	211580
tr|R9TRB1|R9TRB1_BACLI	487155	438378	466986	454032	565062	486284	1.61974e+06	1.61714e+06	1.63617e+06
tr|R9TWR5|R9TWR5_BACLI	1.2582e+06	1.12205e+06	1.22599e+06	718958	840838	797302	722434	870669	822524
tr|R9TVY9|R9TVY9_BACLI	798297	816138	805351	1.04038e+06	1.02626e+06	984884	623675	658346	538236
tr|R9TZG3|R9TZG3_BACLI	1.40718e+06	1.32311e+06	1.45614e+06	1.50057e+06	1.45513e+06	1.61646e+06	1.41312e+06	1.42144e+06	1.41903e+06
tr|R9TY87|R9TY87_BACLI	413314	491007	471524	562449	593832	608554	465206	461010	483459
tr|R9TZ43|R9TZ43_BACLI	362078	359185	368659	551938	505497	542892	642949	667731	700310
tr|R9TZL9|R9TZL9_BACLI	5.28128e+06	5.07409e+06	5.47629e+06	4.04171e+06	3.96415e+06	4.11987e+06	4.09967e+06	4.00079e+06	4.00995e+06
tr|R9U0R2|R9U0R2_BACLI	288506	264078	286847	290483	209734	245022	225780	226255	196116
tr|R9U1U4|R9U1U4_BACLI	940725	946473	941397	665686	696356	704418	270612	340030	297152
tr|R9U2C3|R9U2C3_BACLI	209669	174535	260052	325469	274639	397750	201292	220016	171807
tr|R9U3B3|R9U3B3_BACLI	439812	405118	400771	837836	801707	815417	144500	140187	137078
tr|R9TYU6|R9TYU6_BACLI	588628	573503	601750	734962	683674	604499	422030	447030	462013
tr|R9U2Y3|R9U2Y3_BACLI	2.21417e+06	2.13971e+06	2.13355e+06	2.06436e+06	1.97597e+06	2.09985e+06	3.24223e+06	3.32987e+06	3.25123e+06
tr|R9U262|R9U262_BACLI	1.10656e+06	814829	1.43151e+06	990163	1.26203e+06	1.01567e+06	380756	328503	521648
tr|R9U3E0|R9U3E0_BACLI	558464	457427	540734	339589	382508	317749	148426	114188	194410
tr|R9U1G8|R9U1G8_BACLI	423915	361669	439796	426899	382219	431429	401882	392173	441856
tr|R9TSI3|R9TSI3_BACLI	883608	851322	901108	1.12593e+06	1.24417e+06	1.20952e+06	1.17171e+06	1.09467e+06	1.27162e+06
tr|R9TS60|R9TS60_BACLI	1.62119e+06	1.50518e+06	1.55576e+06	1.21147e+06	1.22254e+06	1.28142e+06	946932	930887	982986
tr|R9TSW9|R9TSW9_BACLI	471995	415206	387639	365964	354275	428977	399683	350353	451096
tr|R9TST8|R9TST8_BACLI	3.02176e+06	2.68716e+06	2.95715e+06	3.12085e+06	3.00688e+06	3.13754e+06	2.41843e+06	2.57805e+06	2.48007e+06
tr|R9TWQ3|R9TWQ3_BACLI	1.31114e+06	442243	442546	864675	852038	401130	1.08832e+06	380618	370577
tr|R9TUI4|R9TUI4_BACLI	440661	433679	379961	452250	421622	433788	349038	355614	380194
tr|R9TXY9|R9TXY9_BACLI	482730	433078	484900	499389	417933	462788	285954	336126	351275
tr|R9TUG3|R9TUG3_BACLI	689755	593102	643956	542380	672071	599669	692193	600620	669167
tr|R9TRA6|R9TRA6_BACLI	545711	505919	499999	438623	420674	451962	292037	291131	300428
tr|R9TXI6|R9TXI6_BACLI	353747	371898	369501	451053	430785	419475	358028	358209	345549
tr|R9TV89|R9TV89_BACLI	658451	641713	629625	966325	1.02077e+06	968292	565193	538812	551460
tr|R9U060|R9U060_BACLI	550592	524191	534259	599786	552368	619531	522799	566162	533679
tr|R9TPA2|R9TPA2_BACLI	221639	251944	269648	189776	226729	215461	226726	209602	193468
tr|R9TXB3|R9TXB3_BACLI	457711	340463	392933	329511	374064	407838	233408	172170	252785
tr|R9U355|R9U355_BACLI	630115	552685	620800	563063	573807	491129	307026	332390	375389
tr|R9TYK9|R9TYK9_BACLI	233965	235564	274162	275065	187340	311942	440707	460870	416259
tr|R9TVU9|R9TVU9_BACLI	1.59781e+06	1.60057e+06	1.5263e+06	1.67224e+06	1.63982e+06	1.65661e+06	869382	926571	908995
tr|R9TZB6|R9TZB6_BACLI	1.26968e+06	1.22909e+06	1.28782e+06	1.5317e+06	1.46803e+06	1.62473e+06	2.23858e+06	2.18602e+06	2.35853e+06
tr|R9TYN5|R9TYN5_BACLI	471204	510868	505098	482088	479165	357544	516524	544883	489214
tr|R9TTJ6|R9TTJ6_BACLI	75405.2	58559.2	69054.4	118250	112214	78118.7	42232.1	70236.9	51352.7
tr|R9TYW5|R9TYW5_BACLI	245437	214476	208926	411607	369266	386620	113630	100636	109583
tr|R9U0X5|R9U0X5_BACLI	396631	384161	395981	511973	386112	502257	384781	422402	412925
tr|R9TSM6|R9TSM6_BACLI	956737	1.02159e+06	978033	1.06491e+06	922383	993228	737150	783713	773380
tr|R9TXH7|R9TXH7_BACLI	410661	377481	367690	435885	393506	403073	343612	418879	341037
tr|R9TXD5|R9TXD5_BACLI	313347	341710	303979	334363	338021	322170	244801	263035	263285
tr|R9TRS1|R9TRS1_BACLI	1.09356e+06	1.44985e+06	1.23099e+06	1.59783e+06	1.05013e+06	1.09435e+06	820694	732494	1.12426e+06
tr|R9TWX9|R9TWX9_BACLI	127215	151996	76434.2	146267	150513	153584	142039	145847	137868
tr|R9TTK8|R9TTK8_BACLI	1.24499e+06	1.46041e+06	1.41938e+06	1.15571e+06	1.1426e+06	1.26159e+06	1.10257e+06	1.08428e+06	1.206e+06
tr|R9TYH0|R9TYH0_BACLI	911555	840473	911631	1.01067e+06	921062	958514	1.23825e+06	1.28506e+06	1.33081e+06
tr|R9TW25|R9TW25_BACLI	419532	409776	436284	422934	467265	438400	345876	345705	333857
tr|R9TRQ3|R9TRQ3_BACLI	1.01256e+06	1.03057e+06	1.0676e+06	846365	835051	857962	890053	859207	920945
tr|R9U0Z4|R9U0Z4_BACLI	415337	356376	360130	352416	425073	484415	296357	293741	263905
tr|R9TX52|R9TX52_BACLI	268363	307874	258299	266364	139650	235397	313450	347725	350645
tr|R9TPU2|R9TPU2_BACLI	794073	783851	817886	631477	601454	599293	481546	442551	528507
tr|R9TVR9|R9TVR9_BACLI	1.67773e+06	1.68377e+06	1.7142e+06	1.47365e+06	1.40039e+06	1.48757e+06	1.28402e+06	1.33726e+06	1.36251e+06
tr|R9TY50|R9TY50_BACLI	613535	428530	633228	590783	623294	593219	555002	691335	542992
tr|R9TQ43|R9TQ43_BACLI	1.52317e+06	1.47923e+06	1.53927e+06	1.14159e+06	1.04824e+06	1.17336e+06	462093	569708	538133
tr|R9TWY3|R9TWY3_BACLI	190923	171424	188811	170330	193596	205511	151896	157958	169225
tr|R9U0Q6|R9U0Q6_BACLI	342012	328779	327869	372986	332750	315404	189925	185748	176717
tr|R9TXM0|R9TXM0_BACLI	212887	211843	199940	235021	224720	227291	218322	252023	224651
tr|R9TUH2|R9TUH2_BACLI	253226	227327	221502	239458	186773	226194	160420	201029	185875
tr|R9TRK9|R9TRK9_BACLI	892579	845475	837783	869937	886251	812617	562751	649598	580462
tr|R9TXX2|R9TXX2_BACLI	463310	470663	518220	476675	461419	473092	345967	374363	331574
tr|R9TUG1|R9TUG1_BACLI	1.13162e+06	1.15279e+06	1.06678e+06	1.21774e+06	1.08901e+06	1.24925e+06	665943	658889	637908
tr|R9U1T0|R9U1T0_BACLI	258792	204592	187653	306569	285429	273304	46414.2	89203.2	77165.8
tr|R9TT18|R9TT18_BACLI	226259	274035	213865	341870	277579	488217	259801	193447	216902
tr|R9TYB2|R9TYB2_BACLI	8.6595e+06	7.91794e+06	8.38107e+06	6.59754e+06	6.19006e+06	6.3499e+06	4.09541e+06	4.42527e+06	4.54643e+06
tr|R9TTE2|R9TTE2_BACLI	335244	348680	402591	463077	434063	311161	293966	317473	306816
tr|R9TVZ2|R9TVZ2_BACLI	174965	193081	185896	231421	216427	300688	264305	266438	347660
tr|R9TXK4|R9TXK4_BACLI	256505	217703	265583	67206.6	62981.4	70753.1	77521.9	59028.2	40656.4
tr|R9TW11|R9TW11_BACLI	100101	52538.7	42154.8	63091.3	84009.2	66047.3	44280	56881.2	67686.3
tr|R9TZR1|R9TZR1_BACLI	766149	723097	684407	673219	676748	607805	375264	398665	476089
tr|R9TVY3|R9TVY3_BACLI	121472	83246.5	134271	142914	90172.6	153849	165083	140095	132484
tr|R9TW02|R9TW02_BACLI	518256	513438	491478	596631	448153	578501	483496	411921	464616
tr|R9TNQ7|R9TNQ7_BACLI	2.35973e+06	2.15923e+06	2.17749e+06	2.85778e+06	2.54571e+06	2.8125e+06	1.7638e+06	1.84795e+06	1.8806e+06
tr|R9TYK0|R9TYK0_BACLI	102371	196047	144199	218686	126677	106610	593641	300976	621644
tr|R9TW35|R9TW35_BACLI	772671	819724	777181	1.29904e+06	1.16088e+06	1.14557e+06	798348	851140	960502
tr|R9U163|R9U163_BACLI	322144	322191	319034	270101	235624	303430	121193	144760	97110.7
tr|R9TRV6|R9TRV6_BACLI	361801	382077	368797	358583	325919	343633	263737	282309	279535
tr|R9TT42|R9TT42_BACLI	1.20858e+06	1.20955e+06	1.19231e+06	1.21258e+06	1.27727e+06	1.37718e+06	1.23605e+06	1.23484e+06	1.28102e+06
tr|R9TU90|R9TU90_BACLI	518105	493888	470033	494456	448662	456372	514901	460431	501816
tr|R9TVY5|R9TVY5_BACLI	744535	741050	613158	937985	906123	973280	523770	520586	633774
tr|R9TZH3|R9TZH3_BACLI	975539	825783	971510	869605	602782	862650	325736	327229	337290
tr|R9U0S6|R9U0S6_BACLI	397731	370799	388523	408244	397659	374466	385797	302542	367682
tr|R9U0B2|R9U0B2_BACLI	289065	507422	448907	496821	273621	373993	183473	242625	146945
tr|R9TST2|R9TST2_BACLI	1.20313e+06	1.17577e+06	1.22001e+06	1.11207e+06	1.01818e+06	1.07844e+06	791586	876628	813523
tr|R9TX76|R9TX76_BACLI	328190	400420	459072	388866	414463	334603	243243	300827	236092
tr|R9U095|R9U095_BACLI	370315	349147	326950	268168	278803	262987	229780	209143	251493
tr|R9U358|R9U358_BACLI	3.50724e+06	3.49398e+06	3.52344e+06	2.77069e+06	2.69084e+06	2.80981e+06	2.71312e+06	2.71474e+06	2.75747e+06
tr|R9U0Q8|R9U0Q8_BACLI	1.77792e+06	1.82693e+06	1.80303e+06	1.58359e+06	1.62541e+06	1.73304e+06	1.23416e+06	630844	1.20881e+06
tr|R9TTW3|R9TTW3_BACLI	222909	223867	243987	201969	218729	237024	166546	196003	168346
tr|R9TQQ3|R9TQQ3_BACLI	120607	118374	217645	269075	233168	279042	207364	287030	324293
tr|R9TS65|R9TS65_BACLI	5.43681e+06	5.34116e+06	5.5236e+06	5.55345e+06	5.1706e+06	5.22378e+06	4.93556e+06	5.33154e+06	5.05614e+06
tr|R9TYY1|R9TYY1_BACLI	148913	90577.9	139978	410528	380418	402661	159791	118432	109731
tr|R9U0Q3|R9U0Q3_BACLI	389216	340806	354335	326902	361373	371276	254839	311338	304389
tr|R9TYR9|R9TYR9_BACLI	543291	532013	475515	520564	520763	558908	438461	447743	508978
tr|R9TZI2|R9TZI2_BACLI	122838	120118	124964	132877	91694.1	126938	90195.5	97317	106017
tr|R9TYX8|R9TYX8_BACLI	112712	74860.7	100063	206730	138482	171278	91425.6	57788.3	69340.9
tr|R9TWW0|R9TWW0_BACLI	461204	437557	418415	472740	452162	483044	263155	306982	307423
tr|R9TWW5|R9TWW5_BACLI	382406	245065	337511	367507	350638	269197	277346	298365	317145
tr|R9TPG2|R9TPG2_BACLI	833116	788711	780061	937960	937821	821881	897567	928701	884284
tr|R9TST6|R9TST6_BACLI	143192	137727	178699	71176.3	67182.8	66392.2	60053	27428.7	50307.5
tr|R9U3X2|R9U3X2_BACLI	174637	201251	196226	194281	196360	243877	207890	165559	164359
tr|R9TZ13|R9TZ13_BACLI	736993	534958	700468	766764	759081	664830	699999	804153	800856
tr|R9TWW6|R9TWW6_BACLI	536318	527122	524461	763762	744585	788166	757273	797699	792866
tr|R9TUG5|R9TUG5_BACLI	565566	478104	734996	501089	532029	617603	282921	270803	307046
tr|R9TPJ8|R9TPJ8_BACLI	845269	855362	817384	642317	634493	641958	500514	509777	556039
tr|R9TQL6|R9TQL6_BACLI	188322	220348	165561	165750	164626	132740	66248.3	127921	116303
tr|R9TNU0|R9TNU0_BACLI	704248	499597	690841	755656	707458	788874	700725	759213	715618
tr|R9TZ64|R9TZ64_BACLI	279628	271811	219874	350170	360108	379446	175862	228007	181414
tr|R9TTF3|R9TTF3_BACLI	93155.4	73479.6	67872.2	70653.5	91726.4	98419.3	202034	188254	216192
tr|R9TS59|R9TS59_BACLI	716270	678611	732475	664684	667307	656663	425191	443033	447060
tr|R9TZ30|R9TZ30_BACLI	207111	182871	200475	218572	168887	240935	252030	281825	253720
tr|R9U148|R9U148_BACLI	250639	132941	290273	74030.9	82978.9	124396	103517	66752.9	62015
tr|R9TP99|R9TP99_BACLI	78154.9	61696.1	26732.1	115542	56550.5	59419.2	35160.2	40380	77863.4
tr|R9TUK1|R9TUK1_BACLI	94407.1	94370.4	78016.2	96944.7	72011.7	100318	107372	104081	113464
tr|R9TPN0|R9TPN0_BACLI	1.72186e+06	615232	1.71044e+06	1.54196e+06	1.43342e+06	1.47178e+06	1.03293e+06	1.09231e+06	1.1647e+06
tr|R9TT44|R9TT44_BACLI	165582	144837	173622	155817	186992	182444	221547	183809	213435
tr|R9TXA4|R9TXA4_BACLI	2.54041e+06	2.54555e+06	2.45707e+06	2.14576e+06	2.19748e+06	2.15465e+06	1.81689e+06	1.93357e+06	1.94594e+06
tr|R9TVE6|R9TVE6_BACLI	1.11653e+06	981666	1.08665e+06	1.06659e+06	1.10359e+06	1.12931e+06	1.17949e+06	1.23651e+06	1.26143e+06
tr|R9TW01|R9TW01_BACLI	149795	137681	155475	199508	163406	188140	106073	104143	129642
tr|R9TZJ7|R9TZJ7_BACLI	130285	209085	216116	198689	180000	202483	181722	184676	312978
tr|R9TYQ8|R9TYQ8_BACLI	286757	299569	233090	431394	387089	443797	332190	360186	316551
tr|R9TXL6|R9TXL6_BACLI	430160	359074	324911	305579	288092	317035	268089	268322	328914
tr|R9TQM4|R9TQM4_BACLI	1.23148e+06	1.27449e+06	1.22849e+06	1.16345e+06	1.21797e+06	1.26411e+06	1.23931e+06	1.27413e+06	1.37978e+06
tr|R9TTD3|R9TTD3_BACLI	326447	436710	395461	463909	404379	459701	400132	376539	354697
tr|R9U2S8|R9U2S8_BACLI	365118	422771	371839	498227	480004	416204	414911	424229	436750
tr|R9TRJ1|R9TRJ1_BACLI	308794	290425	388405	410317	368371	262639	150132	187769	189418
tr|R9TUI2|R9TUI2_BACLI	354921	316380	338349	405195	355231	405721	296071	313956	303149
tr|R9TWI3|R9TWI3_BACLI	284244	252361	253859	330319	335337	355793	305737	308810	315194
tr|R9U215|R9U215_BACLI	64922	49849.8	28182.9	26663.1	60139	76702	185360	215247	229100
tr|R9TYE5|R9TYE5_BACLI	176405	78459.7	130458	50341.9	138521	123008	30123.8	33365.6	47892.7
tr|R9TYY4|R9TYY4_BACLI	929990	875349	929343	1.39952e+06	1.41817e+06	1.44286e+06	846273	904402	925451
tr|R9TRQ5|R9TRQ5_BACLI	262396	240343	230947	312593	314473	305380	150184	126709	166804
tr|R9TWW1|R9TWW1_BACLI	498972	460694	449520	377827	411670	404312	449616	356288	195253
tr|R9TUJ3|R9TUJ3_BACLI	963650	937838	938471	1.21063e+06	1.14262e+06	1.1235e+06	777027	774119	807563
tr|R9TZS5|R9TZS5_BACLI	343827	401476	370365	401713	327002	349211	246060	273411	288814
tr|R9U2Z0|R9U2Z0_BACLI	495425	520468	462028	448145	435446	428288	688365	736371	754376
tr|R9TPH8|R9TPH8_BACLI	182570	172788	171154	162978	133694	119764	89904.8	101578	115893
cont_P04264	42985.7	32909.6	45923.5	157876	139529	157723	37820.5	43529.6	42920.8
tr|R9TZ28|R9TZ28_BACLI	230355	213258	249498	261767	256571	241664	252456	219164	212610
tr|R9TXN8|R9TXN8_BACLI	576563	583916	569491	571021	487610	526546	420718	458110	459752
tr|R9TVR8|R9TVR8_BACLI	151831	160174	179029	201518	223200	202164	65670.5	144017	139832
tr|R9U024|R9U024_BACLI	276325	243602	288767	281590	252970	220606	316403	291552	355136
tr|R9TPL9|R9TPL9_BACLI	2.01111e+06	1.93101e+06	2.01778e+06	1.98925e+06	1.88436e+06	1.93135e+06	1.53233e+06	1.53639e+06	1.54259e+06
tr|R9TTV7|R9TTV7_BACLI	368801	354381	418260	296047	315085	291210	173699	174255	179002
tr|R9TS44|R9TS44_BACLI	135171	131439	106696	141036	145034	137069	126575	103195	134303
tr|R9TSN6|R9TSN6_BACLI	1.15602e+06	1.05338e+06	1.047e+06	635941	560794	743237	448790	441430	455889
tr|R9TTI8|R9TTI8_BACLI	197955	195697	214800	216679	190611	184495	192281	195568	193693
tr|R9TTR4|R9TTR4_BACLI	233662	188591	181228	135012	159890	146399	105502	110165	89848
tr|R9TYX7|R9TYX7_BACLI	140146	234554	119249	162667	203846	236050	215482	205730	176953
tr|R9TSR4|R9TSR4_BACLI	694434	697021	693893	699083	738643	698526	490874	513679	519683
tr|R9TR62|R9TR62_BACLI	674563	613597	582215	549008	498617	496234	643311	611544	615474
tr|R9TTF8|R9TTF8_BACLI	156983	131027	150406	169533	162387	189397	253460	253757	248819
tr|R9TYP0|R9TYP0_BACLI	941647	864310	949054	999940	872926	1.01595e+06	850334	780537	773687
tr|R9TNU2|R9TNU2_BACLI	462042	459391	465851	523796	531386	542246	365840	423810	414695
tr|R9TWV1|R9TWV1_BACLI	102315	74609.1	101238	141487	130274	115942	100474	90392.1	83940.2
tr|R9TSU4|R9TSU4_BACLI	426522	378633	404917	368229	454280	411859	218532	250967	218247
tr|R9TS46|R9TS46_BACLI	80343.1	105542	86564.2	40912.9	47933.3	43702.7	42372.2	30717.3	48062.9
tr|R9TTC2|R9TTC2_BACLI	2.30341e+06	2.2004e+06	2.20167e+06	1.87733e+06	1.81309e+06	1.37171e+06	1.30929e+06	1.32433e+06	1.40783e+06
tr|R9TSS3|R9TSS3_BACLI	1.07674e+06	1.08756e+06	1.15898e+06	995202	945903	1.06335e+06	750178	703766	715103
tr|R9TSA6|R9TSA6_BACLI	1.55826e+06	1.47463e+06	1.48836e+06	1.39556e+06	1.40281e+06	1.46756e+06	984309	1.06706e+06	1.05394e+06
tr|R9U0H2|R9U0H2_BACLI	847979	768526	838480	547521	575893	610668	457856	491947	453814
tr|R9TVK6|R9TVK6_BACLI	228242	169854	150599	346514	244650	241340	256157	348693	216976
tr|R9TZ60|R9TZ60_BACLI	1.07191e+06	1.19991e+06	1.12598e+06	810398	877554	923009	1.94284e+06	2.02697e+06	2.2442e+06
tr|R9TSX7|R9TSX7_BACLI	37458.6	56468.2	91293.3	22820.6	59925.3	54986.2	43294	23419.2	10164.5
tr|R9TXK0|R9TXK0_BACLI	803726	806253	792538	676366	652954	651137	553776	607105	589223
tr|R9U1X0|R9U1X0_BACLI	255161	233969	254683	264363	240684	217590	485287	457310	501189
tr|R9TSQ4|R9TSQ4_BACLI	647838	570022	599733	635574	641202	599671	294279	303532	340588
tr|R9TV00|R9TV00_BACLI	79876.5	115764	125166	147595	175993	174578	68959.9	158955	84223.8
tr|R9TSU3|R9TSU3_BACLI	92810.3	138137	108842	192547	94629.4	161685	66889.2	44660.9	42540.6
tr|R9TVM4|R9TVM4_BACLI	69186.3	118022	82767.3	151203	67113.2	216692	122657	127823	123658
tr|R9TPS2|R9TPS2_BACLI	167181	190822	191597	231142	227103	251647	314321	337774	348399
tr|R9TZH8|R9TZH8_BACLI	286359	263864	231971	247075	322344	226963	140147	198177	171294
tr|R9U2A8|R9U2A8_BACLI	189565	191627	192823	161410	173506	141443	104812	106895	117664
tr|R9TW27|R9TW27_BACLI	401037	403400	356205	444843	320097	372042	276076	322831	417623
tr|R9TV05|R9TV05_BACLI	196994	118903	186772	146007	67295.8	98761	130902	65308.4	129936
tr|R9U1Q2|R9U1Q2_BACLI	368660	319471	347438	391725	326951	370887	324622	312493	348212
tr|R9TU21|R9TU21_BACLI	215325	212917	169088	187986	123503	52382	109720	127284	127631
tr|R9TR05|R9TR05_BACLI	2.56338e+06	2.58908e+06	2.61639e+06	2.19085e+06	2.11543e+06	2.15828e+06	2.23856e+06	2.19708e+06	2.41067e+06
tr|R9TVV2|R9TVV2_BACLI	153448	136804	106465	172846	210864	184616	213144	182819	189469
tr|R9U2B5|R9U2B5_BACLI	41284.5	49246.4	38020.2	44032	63278.9	67145	54688.2	57474.6	67182.9
tr|R9TXE9|R9TXE9_BACLI	387254	335611	337871	331881	331986	332706	303936	292070	342362
tr|R9U319|R9U319_BACLI	145472	140888	146530	158324	87478.9	120151	182497	190669	108649
tr|R9TZS4|R9TZS4_BACLI	170845	128551	142085	134962	134294	145375	114658	121086	122061
tr|R9TSU7|R9TSU7_BACLI	1.28615e+06	1.24023e+06	1.26594e+06	1.24147e+06	1.15062e+06	1.15644e+06	792874	848701	842888
tr|R9TWP5|R9TWP5_BACLI	14533.4	177490	61643.6	223782	179866	216014	259903	220669	266711
tr|R9TWV6|R9TWV6_BACLI	318732	369135	373311	559215	545243	572856	465753	451559	454160
tr|R9TU60|R9TU60_BACLI	297839	301746	328228	310234	301824	314876	288423	288030	300491
tr|R9TSF1|R9TSF1_BACLI	61463.4	120380	83555.9	111992	88402.9	41759.5	63096.6	51146	65834
tr|R9TRN1|R9TRN1_BACLI	10794.6	11449.7	29662.7	13583.3	6865.9	12874.6	17879.7	5710.3	4551.62
tr|R9TWC1|R9TWC1_BACLI	136036	97696.4	127442	186753	209444	166073	195138	196595	183494
tr|R9U3Y2|R9U3Y2_BACLI	271462	265147	309833	240279	237181	217895	242437	266470	240547
tr|R9TZQ9|R9TZQ9_BACLI	109695	108076	108293	154914	114574	158335	132601	141285	147935
tr|R9U475|R9U475_BACLI	260917	253501	225898	260218	271751	251747	204262	208148	185308
tr|R9U486|R9U486_BACLI	158550	153098	95655.3	129709	112306	151621	89814.2	116471	118390
tr|R9U0G6|R9U0G6_BACLI	175367	165154	100189	219278	241988	235778	157238	161458	204146
tr|R9TYW0|R9TYW0_BACLI	132062	101775	111178	210504	194354	190397	101244	116272	51279.9
tr|R9TVA7|R9TVA7_BACLI	213485	214756	194211	224359	264641	205268	243407	274594	255351
tr|R9TPJ0|R9TPJ0_BACLI	181873	175053	213279	302695	280069	326275	204079	202258	217817
tr|R9U1T2|R9U1T2_BACLI	126300	105680	220511	151540	173934	172352	64544.4	118468	93704.3
tr|R9TRS9|R9TRS9_BACLI	91886.7	83534	58206.9	48698.8	70992	82462.3	52274.5	56427.7	51446.9
tr|R9TTF7|R9TTF7_BACLI	42187.5	48667.5	63274.9	30123.9	33640.6	39140.1	25211.1	35825.9	17448.9
tr|R9TRL7|R9TRL7_BACLI	11218.8	9624.28	8822.48	7466.56	13673.9	7383.32	9475.14	20560.1	18484.4
tr|R9TXJ6|R9TXJ6_BACLI	459663	457816	480580	473947	447927	469716	417556	417119	340519
tr|R9TS29|R9TS29_BACLI	260513	270635	209646	255116	220815	233547	136545	193553	255524
tr|R9TX60|R9TX60_BACLI	120736	124562	126951	115125	12504.5	93771.7	127389	116318	111729
tr|R9TV57|R9TV57_BACLI	156148	35539.3	93158.6	97067.6	161104	123842	124899	130982	85946.7
tr|R9U0Y9|R9U0Y9_BACLI	100225	118339	73803.3	81238.9	57239.8	46912.1	87671	88030.6	77089.9
tr|R9U288|R9U288_BACLI	1.80587e+06	1.76284e+06	1.70778e+06	1.26396e+06	1.18823e+06	1.37143e+06	878665	1.00519e+06	1.02633e+06
tr|R9TVU5|R9TVU5_BACLI	1.08e+06	916275	1.06315e+06	804161	731573	894512	650941	759780	739006
tr|R9TY26|R9TY26_BACLI	710836	671110	717468	618327	537377	581272	457400	402407	426818
tr|R9TXT2|R9TXT2_BACLI	518693	440980	433285	399002	419753	474521	301078	439452	472988
tr|R9TZ38|R9TZ38_BACLI	100555	92469.3	100368	97652.9	79685.2	107668	73457.5	79608.2	70351.1
tr|R9TYS8|R9TYS8_BACLI	106760	44069.2	103462	90351.9	114980	95108.1	106728	108565	104847
tr|R9TRG6|R9TRG6_BACLI	355726	262828	282534	378726	425598	366322	262396	403817	429131
tr|R9TXA0|R9TXA0_BACLI	34446.6	39049.1	26210.4	59868.2	66078.9	68333.9	26604.6	44745.9	25539.7
tr|R9TZ47|R9TZ47_BACLI	1.64987e+06	1.57455e+06	1.64041e+06	1.02203e+06	979868	1.04381e+06	394159	425839	395795
tr|R9TRR9|R9TRR9_BACLI	454770	485982	381334	383233	375155	421060	316834	301689	205912
tr|R9U3R0|R9U3R0_BACLI	228475	264436	207272	143891	147800	205071	155624	112779	177009
tr|R9TYQ1|R9TYQ1_BACLI	312765	322455	315388	372878	375654	364353	339454	352750	378571
tr|R9TT11|R9TT11_BACLI	43927.9	125785	53301.6	125034	58611.7	150117	53754.9	36545.6	42581.3
tr|R9TSY5|R9TSY5_BACLI	1.10339e+06	1.13798e+06	923673	879167	945758	858923	836194	717519	716063
tr|R9TWT1|R9TWT1_BACLI	409994	420464	427742	360258	353892	383133	328883	351910	346484
tr|R9TWK1|R9TWK1_BACLI	63922.5	75322.9	67831.8	96341.7	110265	50714.7	55671.7	62445.9	67940.9
tr|R9U1T4|R9U1T4_BACLI	67492.3	69277.9	78486.2	77130.3	98565.9	76143.6	129739	113258	102271
tr|R9TXI2|R9TXI2_BACLI	281191	238003	275050	186640	197445	200960	175717	170700	171012
tr|R9TT31|R9TT31_BACLI	136021	141565	125698	104620	109072	98594.2	58382	52538.3	76123.5
tr|R9TQQ4|R9TQQ4_BACLI	50642.2	49524.5	64465.1	51985.1	59503.9	43531.1	44008.6	54506.1	45720.7
tr|R9U054|R9U054_BACLI	29526.3	114893	95726	91763.2	95253.5	79133.1	102789	127822	138565
tr|R9TVK2|R9TVK2_BACLI	154440	75121.7	92069.8	135343	162105	66950	110286	100742	113337
tr|R9TY30|R9TY30_BACLI	232965	253079	190113	138183	210253	168011	159121	157557	135508
tr|R9TU64|R9TU64_BACLI	310213	277690	329145	292272	247389	276308	342305	317647	326788
tr|R9TQ58|R9TQ58_BACLI	697388	733028	682523	436731	412613	401505	338228	333755	366453
tr|R9TVH1|R9TVH1_BACLI	81032.1	78778.2	86436.9	76179.6	84508.2	76625.2	94557.3	108360	108904
tr|R9TYG2|R9TYG2_BACLI	665059	730396	658824	743393	752080	764530	582332	554777	521065
tr|R9TWZ5|R9TWZ5_BACLI	197433	177881	205258	268307	272615	259399	277398	159667	317337
tr|R9TYX1|R9TYX1_BACLI	327975	335648	370185	488653	505264	494751	309392	289016	282308
tr|R9TWW3|R9TWW3_BACLI	443516	413173	443852	203477	210286	247654	175015	185554	193783
tr|R9TWX6|R9TWX6_BACLI	144487	146131	136808	162342	166977	173175	79498.9	71865.1	80622.9
tr|R9U0I5|R9U0I5_BACLI	427214	420879	416915	552992	574118	538597	843171	878261	929264
tr|R9TZR2|R9TZR2_BACLI	217188	214935	232019	150486	146036	212937	107552	116025	130363
tr|R9U0R7|R9U0R7_BACLI	150199	111956	119468	223392	211535	294043	208267	159589	195404
tr|R9TY79|R9TY79_BACLI	747007	898969	604562	1.09732e+06	953140	698733	437161	565974	519583
tr|R9TUF8|R9TUF8_BACLI	22640.3	27661.3	19933.7	40763.7	18255.6	31964.9	36744.9	36618.2	36261.5
tr|R9U3A0|R9U3A0_BACLI	171704	112553	127522	431864	320831	421001	613345	610046	884970
tr|R9TUB4|R9TUB4_BACLI	180252	145866	200280	253878	213603	245503	324584	355145	256881
tr|R9TT59|R9TT59_BACLI	246550	213997	220600	177894	245839	239067	329728	202439	216773
tr|R9TZT5|R9TZT5_BACLI	218478	191863	162638	178146	182223	132828	355764	402081	386188
tr|R9TPF8|R9TPF8_BACLI	790393	795887	803506	717649	681455	732752	575583	567437	587035
tr|R9TYW4|R9TYW4_BACLI	67331.7	109462	69312.9	101965	130991	112353	114567	96786.6	102059
tr|R9U2M8|R9U2M8_BACLI	334804	309459	321112	246212	263850	264137	44187.5	32440.2	30914.8
tr|R9TZH4|R9TZH4_BACLI	46540	82069.8	31765.2	179955	40434.6	39490.3	33211.9	45308.7	110773
tr|R9TVC7|R9TVC7_BACLI	244508	207466	224190	215522	224509	223402	204383	232814	220166
tr|R9TWY8|R9TWY8_BACLI	231090	212944	222556	239602	270466	281138	436645	245795	260042
tr|R9TVZ6|R9TVZ6_BACLI	1.59446e+06	1.48103e+06	1.55272e+06	1.3767e+06	1.39166e+06	1.42292e+06	1.12616e+06	1.1961e+06	1.17172e+06
tr|R9TXC7|R9TXC7_BACLI	796932	747952	679101	792743	824544	833482	607532	641060	657227
tr|R9TYY6|R9TYY6_BACLI	353358	352343	379241	330144	342900	357976	546228	569427	682200
tr|R9TZJ9|R9TZJ9_BACLI	64337	65395.1	60811.8	90404.5	61018.4	68419.5	52090.8	92855.6	65271.4
tr|R9TSA4|R9TSA4_BACLI	393468	361089	359200	292648	288279	292890	278128	308989	309328
tr|R9U1R6|R9U1R6_BACLI	130392	63867.5	80307.1	364747	409318	504193	551309	541791	518526
tr|R9TPR2|R9TPR2_BACLI	38312.9	33777	34763.5	30766.1	25152.6	30787.5	50198	48034.8	43618.9
tr|R9U1H7|R9U1H7_BACLI	1.22567e+06	1.1769e+06	1.17426e+06	1.03934e+06	1.03377e+06	1.09238e+06	959302	906527	972574
tr|R9U3I1|R9U3I1_BACLI	87297.4	61443.1	45251.4	110800	109933	105661	120753	121732	117679
tr|R9TXW4|R9TXW4_BACLI	296486	240660	332415	268362	212109	255007	175819	251523	246933
tr|R9TZI5|R9TZI5_BACLI	172473	157167	155215	202689	186440	194975	113111	152263	162711
tr|R9TRN4|R9TRN4_BACLI	147549	168871	163883	182341	169796	182140	153280	155335	157525
tr|R9TPM3|R9TPM3_BACLI	142534	128810	148488	137262	133336	135767	151487	144384	162074
tr|R9TW82|R9TW82_BACLI	54286	37842.1	41281.9	61191.9	32611.8	26560.3	38110	16482.5	32775.6
tr|R9U048|R9U048_BACLI	197567	205603	239509	214370	197327	190413	104850	144633	177468
tr|R9TTK4|R9TTK4_BACLI	23117	27874.2	24552	7887.22	28883.2	21520.9	12111.3	48210.5	22479.2
tr|R9U082|R9U082_BACLI	543131	523087	553806	490822	488146	478719	381799	402612	414458
tr|R9TPN3|R9TPN3_BACLI	1.56273e+06	1.64165e+06	1.70936e+06	1.64197e+06	1.66213e+06	1.76393e+06	1.55822e+06	1.59618e+06	1.67417e+06
tr|R9TQR1|R9TQR1_BACLI	164786	195057	122744	205243	91914.7	184880	101901	75723.6	79619.4
tr|R9TW74|R9TW74_BACLI	88431.3	89096	73004.4	82898.4	102601	100658	87421.6	129138	138910
tr|R9U2G1|R9U2G1_BACLI	36082	16801.7	4996.82	47036.7	40058.2	34296.9	25056.9	18739.3	12944.6
tr|R9TPK3|R9TPK3_BACLI	2.01353e+06	1.81953e+06	1.89742e+06	1.65994e+06	1.68912e+06	1.77821e+06	1.39699e+06	1.36943e+06	1.47116e+06
tr|R9TVY4|R9TVY4_BACLI	11849.5	12789.8	2520.55	37422.3	37372.9	37919.1	90675.6	30994.5	85029.3
tr|R9TYL9|R9TYL9_BACLI	163872	146539	146131	241548	270539	266515	193048	184022	185431
tr|R9TR18|R9TR18_BACLI	334474	335150	417209	386732	323791	351734	250525	242585	181562
tr|R9U380|R9U380_BACLI	247787	258662	198192	204681	194598	183565	71140.7	101468	99792.1
tr|R9U2H7|R9U2H7_BACLI	257160	207339	246916	233891	238818	233128	167547	203769	186645
tr|R9TWI9|R9TWI9_BACLI	116900	206629	90760.3	204344	101917	103558	173510	126871	125308
tr|R9U0U1|R9U0U1_BACLI	65265.9	24190.3	25940.8	35027.5	33462.5	26798.5	20759.8	26128.5	22236
tr|R9TQR8|R9TQR8_BACLI	117864	164317	147029	112706	96857.4	15013.5	105721	109579	133109
tr|R9TYY9|R9TYY9_BACLI	164080	180685	111025	158881	177973	85388.4	139150	96846.7	139212
tr|R9TXJ5|R9TXJ5_BACLI	89331.3	69362.5	60853.5	48321	40913.1	58332	64848.7	50586.3	50696.3
tr|R9TW04|R9TW04_BACLI	52439.5	65528.6	33551.4	94229.3	142257	154135	67346.8	66199.6	124649
tr|R9U0C7|R9U0C7_BACLI	90381.3	75468.4	69696.8	102367	118536	87320	58618.1	79888.5	72662.1
tr|R9U080|R9U080_BACLI	76353.7	9377.27	168330	148543	146398	206627	176859	206699	159288
tr|R9TZE2|R9TZE2_BACLI	275626	244835	267045	275811	263666	272602	296273	300320	300971
tr|R9TWZ8|R9TWZ8_BACLI	186693	202474	240021	169641	189049	182470	110717	138007	134737
tr|R9TXR1|R9TXR1_BACLI	588000	556257	562437	536950	485904	496192	309838	316366	317204
tr|R9U0B5|R9U0B5_BACLI	224873	288329	193796	196730	200422	235107	167203	219100	180231
tr|R9TUQ2|R9TUQ2_BACLI	211220	159836	219075	334411	294792	274547	368070	334448	394800
tr|R9TX12|R9TX12_BACLI	116252	130883	90362.2	133692	163204	154244	135306	140325	109188
tr|R9TZF1|R9TZF1_BACLI	97338.2	98500.1	84641.8	76587.7	81926.6	85761.1	88023.9	70444.8	58375.5
tr|R9U0D4|R9U0D4_BACLI	476580	455854	405684	537915	543303	524775	220952	225707	221814
tr|R9TSX4|R9TSX4_BACLI	156566	89537.5	176192	150438	199214	214019	226150	223734	237370
tr|R9TPE0|R9TPE0_BACLI	385724	408474	415736	378010	350081	339762	238992	221967	204189
tr|R9TS34|R9TS34_BACLI	175626	95790.2	93253.3	105494	72062.8	69576.9	58922.3	82122.8	88536.1
tr|R9U143|R9U143_BACLI	46875.8	23906.8	29689.5	30527.4	19314.8	28438.3	148880	119503	296368
tr|R9TR81|R9TR81_BACLI	48878.6	112959	109610	103888	101961	116577	84824	91026.3	74808.5
tr|R9TXE7|R9TXE7_BACLI	75757.2	93290.9	91689.9	96634.2	73618.3	90675.3	99819.9	110055	118961
tr|R9U455|R9U455_BACLI	66130.5	77153.4	89654.4	96878.6	70983.3	65300.5	40980.2	39313.3	22759.2
tr|R9TU82|R9TU82_BACLI	103303	67175.7	59648.8	29791.3	26382.8	86078.5	54253.6	70370.4	56138
tr|R9TYI7|R9TYI7_BACLI	227537	202427	207726	189653	193298	199924	191223	179333	197363
tr|R9TWP3|R9TWP3_BACLI	15612.8	8216.17	3734.43	4201.04	8172.34	3965.99	12253	3708.27	13891.5
tr|R9TQG4|R9TQG4_BACLI	96206.2	63674.5	114694	87687.8	87085.3	22956.5	49990.5	71644.2	105027
tr|R9U2Q2|R9U2Q2_BACLI	28177	9984.49	27220.6	16834.6	23201.7	22640.5	16341.6	17084	21336.9
tr|R9TZ37|R9TZ37_BACLI	60146.6	85889.3	219316	101406	207662	41556.9	105392	194967	208890
tr|R9U184|R9U184_BACLI	50590.1	57234.8	51188.9	52287.3	64828.3	60300	38784.8	38938	45612.6
tr|R9TTQ5|R9TTQ5_BACLI	57356.7	31777.4	32186.3	46097.6	29310.3	31067	28058.9	28715.1	36264.1
tr|R9TTD7|R9TTD7_BACLI	136636	123940	121829	133321	140631	141380	119246	148396	120521
tr|R9U0A4|R9U0A4_BACLI	288993	182191	273101	294585	251801	266933	174874	166770	159711
tr|R9U039|R9U039_BACLI	74178.4	46034.1	67957.1	52578.3	34879.3	45638.9	20820.1	26198.7	38532.4
tr|R9TZ31|R9TZ31_BACLI	218319	198630	228620	324627	309128	298583	216217	265474	232521
tr|R9U0V2|R9U0V2_BACLI	39547.8	77436.6	51314.7	85583.2	36960.1	30561.2	141362	105023	112497
tr|R9U1Y1|R9U1Y1_BACLI	2981.98	44421.5	54242.7	23390.7	55668.1	44625.6	33120.6	49950.6	55305.4
tr|R9TSK7|R9TSK7_BACLI	52504	61976.1	69046.7	96022	66484.3	110674	90930	63616.6	59955.8
tr|R9TU00|R9TU00_BACLI	397109	411589	432220	420144	422429	440445	265523	242795	248878
tr|R9TTD4|R9TTD4_BACLI	25573.9	46079.9	36098.4	118239	103423	44015.8	22383.1	29625.6	56907.7
tr|R9TZ87|R9TZ87_BACLI	307697	315525	301401	468017	453327	479456	189799	182064	185101
tr|R9TWG3|R9TWG3_BACLI	27440.5	24222.3	20924.8	11807.1	27393.4	25169.1	11004.3	4933.8	9680.98
tr|R9TUE5|R9TUE5_BACLI	174385	175929	185631	140649	141294	156010	150909	127780	153502
tr|R9TVP0|R9TVP0_BACLI	21940.8	123800	88746	87900.1	180715	118121	78949.1	38043.4	58562.1
tr|R9TXD7|R9TXD7_BACLI	119543	108959	74704.4	113592	65584.1	85272.6	60455.7	71545.7	116644
tr|R9TRY9|R9TRY9_BACLI	96925.5	84960.6	82027	100035	93580.4	108130	136885	144991	132182
tr|R9TUA3|R9TUA3_BACLI	86935.7	120451	84755.5	106898	72901.7	106152	71915.4	60335.1	86367.8
tr|R9TVJ0|R9TVJ0_BACLI	111391	115569	137497	117650	132724	141581	130069	136887	128643
tr|R9TZS8|R9TZS8_BACLI	95974.7	117185	102592	83521.8	106091	84097.4	68800.8	87011.3	86728.7
tr|R9TQY3|R9TQY3_BACLI	43805.3	18153.5	20833.5	9704.42	12837.5	21333	204883	187934	206748
tr|R9TU62|R9TU62_BACLI	69814.1	101180	128305	236544	243085	156839	76448.3	195251	135725
tr|R9TTR0|R9TTR0_BACLI	91496.1	101774	107916	131229	106785	100234	87308.4	71744.6	85716
tr|R9TRZ9|R9TRZ9_BACLI	390143	360686	372885	492265	512041	496182	496626	699047	512461
tr|R9TWF8|R9TWF8_BACLI	600193	549175	635681	175616	194947	151653	156265	107350	102493
tr|R9TWN4|R9TWN4_BACLI	64593.1	59308.7	62062.6	74401.3	79257.6	56596.7	60565.5	75460.5	64576.8
tr|R9TUV3|R9TUV3_BACLI	81157.2	71295	49252.7	75484.4	67178.3	74208.2	26473.3	38902.8	39786.6
tr|R9U3W4|R9U3W4_BACLI	27014	64083.2	57400.8	44070.1	20033.2	22907.6	128238	93101.6	85498.6
tr|R9TVB3|R9TVB3_BACLI	55491.9	41667.1	47584.2	32727.2	42451.9	41555.3	22016.6	14450.2	24707.9
tr|R9TQ17|R9TQ17_BACLI	65640.7	98111.9	97918.3	127727	122388	128764	109566	124927	108729
tr|R9U2G2|R9U2G2_BACLI	106406	57365.9	76570.9	87441.7	113147	103442	113959	112844	122668
tr|R9TZI7|R9TZI7_BACLI	226022	204997	190851	200791	163395	120828	141591	169331	188300
tr|R9TWY6|R9TWY6_BACLI	384456	402108	388809	531126	550538	555137	625475	632432	624835
tr|R9TZE3|R9TZE3_BACLI	102903	94226.8	81122.1	56773.1	93809.6	85757.9	57556.4	66158.7	49476.3
tr|R9TSE3|R9TSE3_BACLI	50727.8	46846.4	57730.1	67659.6	73862.1	28774.9	34262.5	50679	34715.9
tr|R9TRR1|R9TRR1_BACLI	97446.7	153750	91278	125876	109392	117152	63896.3	70963.7	63644.5
tr|R9U1I7|R9U1I7_BACLI	77846.8	75682.4	67125.4	99132.7	134601	101731	167705	197205	140357
tr|R9TXW0|R9TXW0_BACLI	115178	93212.4	62996.2	87104.1	107323	108902	101892	121064	142709
tr|R9TS00|R9TS00_BACLI	227298	179519	241443	236277	252135	241023	103595	116576	115220
tr|R9TTZ9|R9TTZ9_BACLI	83550.6	28834.2	43626.2	29822.8	56348.4	40039.2	72221.3	73178	63244.8
tr|R9TX26|R9TX26_BACLI	49911.8	46606.6	41545.4	49726.5	52450.2	48115	43854.3	46639.6	50615.2
tr|R9TUZ1|R9TUZ1_BACLI	163722	169580	121075	127059	122970	110934	106938	111550	108359
tr|R9TW14|R9TW14_BACLI	514531	525907	524723	561161	573289	570197	47925.3	649664	61857.8
tr|R9TTS9|R9TTS9_BACLI	72882.2	73852.7	65704.3	129359	144552	132864	152299	231727	234778
tr|R9TU36|R9TU36_BACLI	108849	120435	135082	118229	113764	122591	53886.3	45589.6	51444.9
tr|R9U021|R9U021_BACLI	217652	179559	164978	538780	341017	476542	724864	613459	430769
tr|R9TTW0|R9TTW0_BACLI	96011.7	77888	73653.4	71124.7	54758.3	57175.3	52161.9	63603.8	73268.9
tr|R9TW43|R9TW43_BACLI	75770.2	63264.2	60827.1	68321.1	144508	64580.8	59623.8	128088	64197.2
tr|R9TWL8|R9TWL8_BACLI	59081.7	61915.9	49448.4	40052	29466.2	39377.7	87654.3	96185.8	97009.7
tr|R9TYZ2|R9TYZ2_BACLI	99374.1	102294	95874.9	110571	56481.5	122553	44871.4	69793.1	36177.4
tr|R9U0K1|R9U0K1_BACLI	54316.1	47511.5	55032	64629.1	51413.9	57453	49646	39753.7	53641.4
tr|R9TWR0|R9TWR0_BACLI	184001	208582	191352	178969	157053	180449	289728	267376	412368
tr|R9TUB9|R9TUB9_BACLI	135290	106503	112590	54695.1	66391.9	60808	34447.2	28020.9	34982.5
tr|R9TXM3|R9TXM3_BACLI	25852.4	20809.5	5495.13	38764.4	14185.4	21248.9	9880.06	3635.68	13736.3
tr|R9U0L9|R9U0L9_BACLI	50627.5	50775.1	56778.9	59279.1	61004.3	65196.9	47833.1	51126.8	44059.5
tr|R9U0R0|R9U0R0_BACLI	92037.9	90154.5	91232.2	108380	101616	105177	118966	112266	121643
tr|R9TW36|R9TW36_BACLI	120847	83180.6	105109	126112	98292.5	77095.7	170501	180625	115032
tr|R9TX31|R9TX31_BACLI	91973.9	80129.3	89900.9	97106.2	106921	101250	89784.4	72718.8	87097.3
tr|R9U0W5|R9U0W5_BACLI	15041.9	12644	13678	3783.81	8295.15	5801.4	13006.7	12240.4	8013.77
tr|R9TRT1|R9TRT1_BACLI	40285.7	29789.3	24815.4	23567.6	42501.2	21361.8	27912.2	21126	25185.3
tr|R9TTE1|R9TTE1_BACLI	144228	133144	145354	114839	116108	119515	134160	143936	155324
tr|R9TW80|R9TW80_BACLI	457941	430870	449976	329132	287367	319739	176774	137563	195954
tr|R9TVM8|R9TVM8_BACLI	227302	218394	228368	215465	213449	223044	177477	206607	193264
tr|R9U0D2|R9U0D2_BACLI	109947	119783	140847	149981	137507	138729	112217	154904	152054
tr|R9TX40|R9TX40_BACLI	106398	124374	63637.9	364469	429711	414171	662960	562727	650101
tr|R9TST7|R9TST7_BACLI	1.18939e+06	1.12384e+06	1.20609e+06	832442	855520	897732	620751	619814	614657
tr|R9U0I4|R9U0I4_BACLI	72392.3	56896.7	57698.6	61470.7	69534	60369.3	43080.4	50771.8	51311.2
tr|R9TVU8|R9TVU8_BACLI	111087	141323	124158	200768	225410	204787	131453	141107	140596
tr|R9TZ74|R9TZ74_BACLI	8402.64	11240	15810.1	11713.1	14333.6	12786.5	30649.3	26161.3	25802.6
tr|R9TYM3|R9TYM3_BACLI	139537	104612	91750.4	114861	195720	133365	39795.3	103819	145419
tr|R9TNI0|R9TNI0_BACLI	351152	336264	347152	312909	304424	309604	306170	293636	274650
tr|R9TUB3|R9TUB3_BACLI	141319	141585	78604.5	146766	131183	169297	226189	397382	400084
tr|R9TUP3|R9TUP3_BACLI	213664	218816	201691	139419	129730	140304	76331.2	81807.7	88061.3
tr|R9TXR4|R9TXR4_BACLI	150491	298823	219979	302853	158297	323159	159663	389384	263927
tr|R9TPU8|R9TPU8_BACLI	95260.4	141617	77929.9	190965	50303.8	28536.6	21404.5	15303.2	28272.9
tr|R9TWS2|R9TWS2_BACLI	192285	224153	233505	170841	185758	173447	117463	103993	103669
tr|R9TYA3|R9TYA3_BACLI	1.468e+06	1.34518e+06	1.32131e+06	877211	896959	870351	341368	362410	381245
tr|R9TZ75|R9TZ75_BACLI	20201.3	43116.7	11023.6	28152.5	34728.6	35047.8	9041.66	18264.1	1071.52
tr|R9TX63|R9TX63_BACLI	105225	48991.6	48870.9	99356.6	51389.1	15547.6	44834.1	40134.2	53270.8
tr|R9TUA7|R9TUA7_BACLI	404019	362626	347003	373511	379759	377950	245319	232236	272032
tr|R9U088|R9U088_BACLI	238152	211038	224990	223102	246446	257844	177845	176018	165424
tr|R9U0E0|R9U0E0_BACLI	76195.6	37308.3	69178.1	47031.9	52611.6	22495.6	36578.8	27516.8	45382.3
tr|R9TYK1|R9TYK1_BACLI	118202	94121.2	92848	65645.9	71732.8	79668.7	28840.3	26612.8	48324.6
tr|R9TRI9|R9TRI9_BACLI	124729	106598	110836	220314	151475	229550	53491.6	67269	58620.5
tr|R9TWB6|R9TWB6_BACLI	39255.5	78773.8	80003.6	87382.6	95326.6	96169.7	92657.5	63904.8	67102.2
tr|R9U1D2|R9U1D2_BACLI	93594.3	79511.8	103871	36869.7	88714.6	122688	50345.5	55018.7	39387.9
tr|R9U3X7|R9U3X7_BACLI	88742	20762.3	91441.2	44880.8	71442	79786.2	18648	63693.9	65415.7
tr|R9TUN0|R9TUN0_BACLI	53153.4	48995.4	58254.4	68800.4	71666.3	57893	71939.4	74409.9	111388
tr|R9TV56|R9TV56_BACLI	9016.21	14020.9	12108.7	23182.4	95213.7	34099.2	43238.1	51151.8	46599
tr|R9U0H6|R9U0H6_BACLI	79971	124052	77525.8	41267	56367.2	50378	198015	78725.9	169086
tr|R9TYX9|R9TYX9_BACLI	28039.4	33465.7	51987.1	62823	51320.3	26150.2	34796.1	46742.2	47474.3
tr|R9TX77|R9TX77_BACLI	31418.5	25185.7	15129.7	17089.3	19135.1	24153.2	26884	23637.2	19568.6
tr|R9TQS2|R9TQS2_BACLI	172322	153784	177390	192681	152217	129880	249960	235202	125849
tr|R9TQE3|R9TQE3_BACLI	33762.5	38453.1	48315.1	55248	62058.2	55991	43101.7	27755.2	27543.3
tr|R9TRS5|R9TRS5_BACLI	40276.9	17305.7	6582.35	36164.2	5166.82	13465.8	19795.5	22306.7	32712.6
tr|R9U2Z4|R9U2Z4_BACLI	41271.7	40834.9	63077.7	76616.3	59442.3	72173.6	59524.1	58187	48793.3
tr|R9TVT1|R9TVT1_BACLI	34989.3	35505.3	46219	45308.5	59341.7	42318.8	20416.2	78528.1	23159.5
tr|R9TSV8|R9TSV8_BACLI	802153	747375	801135	652199	609435	648642	339428	364694	364970
tr|R9U0M5|R9U0M5_BACLI	453427	437643	448461	421881	409813	399521	291507	275036	290869
tr|R9TTR6|R9TTR6_BACLI	189377	204835	218856	200589	216061	197598	193434	203782	233356
tr|R9TTA8|R9TTA8_BACLI	49395.9	47098.1	41951.8	13534.7	41004.4	21596.8	46617.7	45761.4	41699.2
tr|R9TT13|R9TT13_BACLI	132273	144147	165965	240004	228817	240226	23557.8	48304.3	41985
tr|R9TWP9|R9TWP9_BACLI	44471.3	35338.8	36302.3	6071.2	41532.2	41355.4	25406	29655.1	31654.1
tr|R9U3D2|R9U3D2_BACLI	163840	347378	256699	187760	218587	172924	69783.7	73270.1	60510.7
tr|R9TZK4|R9TZK4_BACLI	22711.7	31083.4	18867.5	15079.6	51585.9	13251.7	66170.2	61588	63389.8
tr|R9TXX8|R9TXX8_BACLI	86211.1	84483.7	87645.6	121638	108774	107619	39624.7	44661.8	73724.9
tr|R9TZG5|R9TZG5_BACLI	166610	195487	238275	202399	232696	200245	217908	228441	199584
tr|R9TYW6|R9TYW6_BACLI	300675	310923	342748	260499	234915	237463	216983	228510	249331
tr|R9TYZ4|R9TYZ4_BACLI	131478	128926	129336	130652	126457	136558	64121.5	50585.8	63374.8
tr|R9TVI2|R9TVI2_BACLI	137544	98570.8	120022	131347	124334	143774	60276.6	74218.6	61639.4
tr|R9TXP2|R9TXP2_BACLI	87411.5	118421	89462.6	191042	163076	177542	128082	125098	103354
tr|R9TNI4|R9TNI4_BACLI	30333.1	21350.8	22149.5	27866.9	41130.5	37869.6	25825.3	28508	31597
tr|R9TWR2|R9TWR2_BACLI	174946	158047	168211	133353	113655	112489	35027.5	73871.7	77075.8
tr|R9U0Q7|R9U0Q7_BACLI	71416.8	67328.8	42818.2	76327.5	75687.1	77287.7	40390.8	95917.9	91509.1
tr|R9TWB1|R9TWB1_BACLI	132982	141713	108891	150710	181580	175885	107118	130549	153381
tr|R9TSA9|R9TSA9_BACLI	38851.7	14590.1	87868.1	18904.9	134227	7666.02	61015.5	33985.2	7307.7
tr|R9U2C7|R9U2C7_BACLI	3295.3	2787.79	1510.39	14399.1	2279.48	3007.27	1592.35	3985.46	1861.32
tr|R9TX98|R9TX98_BACLI	29117.7	34263.9	28026.2	5811.19	20035.9	10933.9	42399	48012.8	52599.1
tr|R9TUP4|R9TUP4_BACLI	92443.3	77354.6	77971.7	72374.5	73579.3	73138.4	68272.3	61275.9	63358.4
tr|R9TUK0|R9TUK0_BACLI	76416.6	44764.2	69148.6	55800.9	60529.6	63532.5	73866.7	59478.7	72517.1
tr|R9TW08|R9TW08_BACLI	226236	200611	199881	286897	273965	269459	215553	218302	211903
tr|R9TQZ1|R9TQZ1_BACLI	6640.18	34983	1350.41	29574.8	529.806	13283.1	5245.78	2913.38	1296.41
tr|R9U107|R9U107_BACLI	69620.2	73086.6	70424	67266.5	54206.2	50370.8	50377.6	41307.8	50063.4
tr|R9TSQ2|R9TSQ2_BACLI	35093.3	38207.3	27818	28542.4	24744.6	35160.7	26900.5	27045.9	23110.4
tr|R9TXS8|R9TXS8_BACLI	108788	110585	96486.1	102906	92725.1	150318	101810	97975.6	67702.6
tr|R9TUM1|R9TUM1_BACLI	19841	20175.5	10483.3	15869.3	14495.9	23628.5	19789.4	20836.5	17650
tr|R9U0N2|R9U0N2_BACLI	87807.9	124327	118711	147421	157469	185088	74482.6	70010.7	63011.6
tr|R9U0F6|R9U0F6_BACLI	34915.7	19827	38869.2	21737	27449	34935.8	5642.92	12260.2	9724.94
tr|R9TZD4|R9TZD4_BACLI	261473	294134	264895	275309	268145	272042	228470	236013	256015
tr|R9TVQ3|R9TVQ3_BACLI	365942	384848	419512	350113	360730	361577	368055	372399	376226
tr|R9TSI0|R9TSI0_BACLI	25426.4	31103.1	25611	41587.3	42592.9	31728.9	22427.8	26693.5	40123.3
tr|R9TRK4|R9TRK4_BACLI	49957.5	47189.7	46953.5	60177.9	48695.5	52955.2	93434.4	89621.4	123304
tr|R9TS21|R9TS21_BACLI	187304	161093	164427	178325	174601	152914	152418	175934	170225
tr|R9TXC8|R9TXC8_BACLI	491211	451037	457243	375841	330741	349147	173965	161458	178009
tr|R9TVM1|R9TVM1_BACLI	48221.3	15179	20541.7	38511.7	16658.6	39817.9	27554.3	14913.7	24063.9
tr|R9TXI1|R9TXI1_BACLI	43676.8	12143.6	57191.7	29219.6	42621.4	37633.8	27096.4	27482.9	25171.9
tr|R9TQQ8|R9TQQ8_BACLI	1.00241e+06	982726	1.02619e+06	828509	822585	887237	815265	812396	852080
tr|R9U268|R9U268_BACLI	16829.9	17493	16732.9	13502.4	18830.1	12769.8	2494.55	2447.88	6219.6
tr|R9TZA4|R9TZA4_BACLI	11866.1	9309.98	12801.5	12845	11986.2	3775.21	18228.7	30803.1	12527.6
tr|R9TW19|R9TW19_BACLI	71567.2	72543.7	87981	71707.1	76512.2	64899.9	55143.3	51546.3	30855.4
tr|R9TR11|R9TR11_BACLI	168159	172556	166754	90602.1	102052	92039.4	57610.2	47731.3	61339.3
tr|R9U2K0|R9U2K0_BACLI	310898	306054	309213	277839	225040	290238	261393	246153	255750
tr|R9TWU7|R9TWU7_BACLI	150988	144371	131918	166317	179257	198231	148094	151455	154861
tr|R9U066|R9U066_BACLI	798.628	29182	29580.3	28120.9	17389.9	27282.6	29452.6	30234	30710.9
tr|R9TS93|R9TS93_BACLI	470145	444566	470308	493797	487274	491876	480901	429092	481324
tr|R9TU54|R9TU54_BACLI	92103.2	88548	93516.3	84336.7	47217.7	57309.8	62148	33335.9	34400.4
tr|R9TZB3|R9TZB3_BACLI	109217	57043.5	72646.2	31738.7	52705.4	70923.1	77686	86531.3	79479.9
tr|R9U0V0|R9U0V0_BACLI	36014.8	59988.9	53155.8	55502.4	49726.5	31146.5	34073.3	43716	34007.8
tr|R9TYR8|R9TYR8_BACLI	187152	186369	191326	154370	172119	179917	102587	43537.5	105717
tr|R9U1S6|R9U1S6_BACLI	2593.07	2168.54	7515.77	21111.6	16634.7	27228.2	2807.8	2970.05	21116.4
tr|R9TT93|R9TT93_BACLI	154779	152732	167359	145461	141243	155690	98715.5	99163.1	108225
tr|R9TQH2|R9TQH2_BACLI	370698	423294	412489	332030	306753	354814	186391	177390	206774
tr|R9TZT0|R9TZT0_BACLI	16762.1	11185.6	17942.9	31706.7	41983.7	23396.3	45874.2	37416.5	50653.3
tr|R9TXN4|R9TXN4_BACLI	1320.56	688.311	4244.77	32839.7	40659.2	27537.7	3020.27	20162.5	19352.6
tr|R9TX41|R9TX41_BACLI	90361.8	67195.7	85498.6	106099	142121	54990.2	50147.4	94312.3	60912.3
tr|R9TYD6|R9TYD6_BACLI	55168.3	56621.8	57787.4	46600.9	46282.4	54706.6	81860.3	92867.6	81300.9
tr|R9TPH5|R9TPH5_BACLI	128674	151463	140371	137343	92269.4	153624	57808.1	66214.2	61759.5
tr|R9TTU3|R9TTU3_BACLI	210840	201709	210300	214711	194481	200735	118228	126460	124523
tr|R9TTU8|R9TTU8_BACLI	58936.6	63746.8	56084.4	56469	75692.7	63456.3	28372.1	71006.3	35759.4
tr|R9TXF1|R9TXF1_BACLI	93377.4	87127.9	104390	123248	157315	103953	105532	105376	91956
tr|R9TWV9|R9TWV9_BACLI	30775.1	42889.7	25886.1	38420.1	26806.3	47099.7	18724.4	32798.7	17374.7
tr|R9TXN5|R9TXN5_BACLI	14478.1	10436.9	17064.6	33737.7	10899.4	20110.4	23487.4	27550.5	21051.7
tr|R9TYN0|R9TYN0_BACLI	312675	319276	322668	195272	246298	199844	145203	154023	127368
tr|R9U2F6|R9U2F6_BACLI	58938.9	63465.6	31082.6	84653.2	72711.1	79152.7	102414	111951	107137
tr|R9TWN1|R9TWN1_BACLI	92238.7	108326	128444	128284	121384	92124	134576	125416	110495
tr|R9TXH4|R9TXH4_BACLI	309217	316879	311526	355595	383231	369246	309854	317774	317441
tr|R9TVR7|R9TVR7_BACLI	131771	123602	96384.2	85120.6	125283	101743	78716.4	71490	62745.6
tr|R9U029|R9U029_BACLI	126584	134687	138407	126435	120362	128770	183117	172939	178933
tr|R9TZS6|R9TZS6_BACLI	61392.7	41809.2	67365.2	72061	80529.9	70973.2	37574.8	48737.6	26601
tr|R9U0C8|R9U0C8_BACLI	68030.1	57540.6	32604.3	81825	72759.2	114964	46297.6	50559.9	39026.9
tr|R9TXB0|R9TXB0_BACLI	34751.5	7664.13	42587.8	14519.8	10897.9	36452.8	37998.7	38664.8	30032.1
tr|R9TUW2|R9TUW2_BACLI	73096.7	61483	73068.9	63762.5	53376.2	59024.3	57233.1	47971.9	50169.5
tr|R9TX09|R9TX09_BACLI	10598	26440.2	31974.1	34589.3	35290.4	35758.2	18980.7	32799.7	18986
tr|R9TTD9|R9TTD9_BACLI	77441.5	94360.8	51133.7	91349.2	111926	35013.5	133770	135450	130203
tr|R9TR09|R9TR09_BACLI	213473	210594	226459	331786	319042	319810	249939	162147	214025
tr|R9TZ22|R9TZ22_BACLI	9845.79	10472.7	11926.6	2336.44	17192.9	6415.25	8643.29	6634.89	12551.6
tr|R9TX24|R9TX24_BACLI	107698	60121.5	109216	73924.3	61837.1	56596.3	64276	38646.1	52056.3
tr|R9TVH3|R9TVH3_BACLI	369168	321745	323276	281899	255361	238156	165007	186505	203566
tr|R9U0Q4|R9U0Q4_BACLI	4.35803e+06	3.75203e+06	4.60826e+06	1.87488e+06	1.72631e+06	2.03937e+06	831392	915757	874433
tr|R9TRD7|R9TRD7_BACLI	67297.9	68012.5	66474.8	52781	50544.7	15484.8	10224.2	55063.7	50349.5
tr|R9TX50|R9TX50_BACLI	27727.5	45838.1	57903.6	28532	44673.5	52970.4	10409.6	8780.6	22746.6
tr|R9TNT5|R9TNT5_BACLI	561398	481469	584952	892842	857621	975370	684277	692443	644283
tr|R9TNM8|R9TNM8_BACLI	25279.7	45175.6	31464.3	39850.7	35636.6	45544.4	12604.8	15413.5	22415
tr|R9TTK7|R9TTK7_BACLI	221096	107242	241505	104404	87899.6	104598	37772.4	24900.5	23556.7
tr|R9TRK6|R9TRK6_BACLI	20784.8	27673.5	26649.5	46385.8	36791.1	39478.4	30585.2	35622.1	21876.5
tr|R9TVL3|R9TVL3_BACLI	224551	205068	215653	99575.1	105747	74947.1	40962.2	14091.3	50588
tr|R9TTC1|R9TTC1_BACLI	18750.3	14861.6	19965.6	17889.2	6887.7	22973.1	846.21	24940.5	7581.46
tr|R9TYV4|R9TYV4_BACLI	28225	13151.8	12404	76248.9	81605.8	76349.4	225354	227607	229859
tr|R9U0D8|R9U0D8_BACLI	35280.3	33467	36671.5	43531.4	62326.2	60018.7	399691	41651.6	41542.9
tr|R9TT91|R9TT91_BACLI	110488	60778.7	63261.3	59341.5	37599.3	59952.8	58805.8	55858.1	51006.2
tr|R9TTY3|R9TTY3_BACLI	1195.41	6537.7	11490.3	23309.6	6163.73	5488.14	19895.7	20983.3	8813.43
tr|R9TTN9|R9TTN9_BACLI	54190.6	50978.4	54981.7	63931.1	62880.7	50063.4	30542.2	32174.6	39487.2
tr|R9TVJ6|R9TVJ6_BACLI	37942.8	19818.2	19621.5	42722.8	24030.8	43498.5	235978	233662	231236
tr|R9TWU6|R9TWU6_BACLI	55783.4	53432.8	37682.2	48105.7	44867.1	48920.9	46098.1	44734.1	53515.5
tr|R9TZP3|R9TZP3_BACLI	115192	102816	91513.7	78869.2	96463.3	112573	131395	146999	155942
tr|R9U0B9|R9U0B9_BACLI	16792.8	14995.9	9290.62	30764.3	26780.9	31633.5	33668.6	41058.6	35135.3
tr|R9TYU3|R9TYU3_BACLI	321652	254315	280333	266346	281965	320321	271078	265691	222112
tr|R9TV21|R9TV21_BACLI	48821.8	43438.2	51497.7	22205.5	29454.8	36849.9	19784.7	13933.1	22314.2
tr|R9TS70|R9TS70_BACLI	216570	218059	229419	304403	288663	339955	193673	198976	192868
tr|R9TYU7|R9TYU7_BACLI	67320.2	67973.6	55208.9	62962.3	58024.3	61895.9	43358.8	44603.5	39864.2
tr|R9TY10|R9TY10_BACLI	24577.5	15950.8	54839.3	22022.5	48419.3	28450	46895.2	47126.4	57351.2
tr|R9TTA0|R9TTA0_BACLI	128893	77210.7	110912	88055.7	111258	102004	68707.1	63540.8	76862.7
tr|R9TXR3|R9TXR3_BACLI	49931.9	44596.8	46484.6	62668.1	16795.9	42343.9	29855.9	67295.2	21099.9
tr|R9TW13|R9TW13_BACLI	138541	180976	162326	167725	177811	126375	246642	280662	301438
tr|R9TX64|R9TX64_BACLI	43380.8	44466.7	10954.7	55799.9	57997	60441.1	30945.2	35964.2	36210.4
tr|R9TV93|R9TV93_BACLI	88526.7	23370.3	34796.3	110322	102501	104713	34605.1	176356	155635
tr|R9TSX3|R9TSX3_BACLI	5068.83	3911.83	7372.76	7555.78	4523.79	8843.32	361.285	455.776	12991.1
tr|R9TY28|R9TY28_BACLI	14769	4198.97	18113.7	17779.6	32113.1	4897.05	2442.35	6479.18	24518.2
tr|R9TRY5|R9TRY5_BACLI	64561.7	10498.7	75580.4	10570.1	19465.5	38506.4	96947.8	88124.6	82474.1
tr|R9U273|R9U273_BACLI	18758.9	22108.9	6984.3	10720.6	14118.2	17805.9	16476.1	41971.8	36585.7
tr|R9TVS3|R9TVS3_BACLI	61266.8	117164	69279.8	90041.3	101733	53784.7	56962.1	104232	48925.9
tr|R9TWS0|R9TWS0_BACLI	7889.42	1299.02	25419.4	5757.23	1405.17	2767.26	4984.98	4012.37	16379.5
tr|R9TUB0|R9TUB0_BACLI	24729.7	11745.8	28524.1	22285.9	33847.7	24272.7	13899.7	29092	17543.5
tr|R9TXF2|R9TXF2_BACLI	157699	138937	141604	138765	135663	163381	167187	164018	173851
tr|R9TVP9|R9TVP9_BACLI	4346.3	16203.8	14762.5	6603.27	14311.2	5796.97	13760.8	60929.2	5226.51
tr|R9U0F5|R9U0F5_BACLI	5926.68	14996.7	17131.3	16956.5	15168.4	21957.8	5707.28	17444.1	10888.1
tr|R9TVU4|R9TVU4_BACLI	41480.2	28726	42162.5	82131.4	75524.3	79178.1	49147.1	23262.5	34020.7
tr|R9TXI8|R9TXI8_BACLI	49450.4	55679.2	57782.8	29649.2	56332.7	57261.5	43918.5	11827.1	2413.91
tr|R9U0Q0|R9U0Q0_BACLI	74981.4	76926.2	78184.8	70200.6	67026.9	74779.4	66383.2	73035.1	77511.6
tr|R9U1D7|R9U1D7_BACLI	42498.6	46029	46698.6	33849.3	39608.3	30795.3	18176	22261.2	24064.2
tr|R9TX19|R9TX19_BACLI	94278	21275.9	8000.24	12423.7	20191.8	10076.4	11217.1	46751.3	18262.3
tr|R9TWP0|R9TWP0_BACLI	31969.2	36290.8	41217.1	36961.6	41239.9	41149.6	40345.9	37638.2	43570.7
tr|R9U2D5|R9U2D5_BACLI	49991.4	48749.6	51495.7	72113.3	71201.5	63691.1	63173.5	54663.9	54593.6
tr|R9U223|R9U223_BACLI	16246.9	13227.4	15331.5	12235.5	9459.03	360.487	4764.61	1138.61	7839.01
tr|R9U109|R9U109_BACLI	62541.8	54888.2	55512.7	52312.4	63784	60942.6	57012.3	58672.2	67001.7
tr|R9TVJ3|R9TVJ3_BACLI	52108	33262.3	48565.6	20762.5	55725.3	5489.25	34337.7	25456.3	55934
tr|R9TZ65|R9TZ65_BACLI	47673.3	50878.1	46283.6	42128.3	23806.7	3759	42826.8	50816.4	24026.5
tr|R9U303|R9U303_BACLI	154474	146938	155766	103741	107878	115964	94805.6	103545	107968
tr|R9U0W0|R9U0W0_BACLI	48336.2	32427.8	37450.5	80818.9	40484.9	67241.2	33717	17961.1	61367.8
tr|R9U0W4|R9U0W4_BACLI	105440	85688.3	113865	83045.2	83368.1	68611.3	64406.5	92713	98388.9
tr|R9TV76|R9TV76_BACLI	44178.6	55653	120459	52202.5	46917.6	27506.8	8589.41	93195.8	78111.9
tr|R9TW54|R9TW54_BACLI	17571.1	11279.6	20168.4	30265.5	18469.3	27563.4	40519.8	42057.9	49373.3
tr|R9TNP1|R9TNP1_BACLI	103081	91046.6	96841.8	73556.1	86007.1	86183.7	50943.6	62495.3	54104.9
tr|R9U1W7|R9U1W7_BACLI	178648	163415	152858	240289	191987	193896	204166	196555	195214
tr|R9TWG7|R9TWG7_BACLI	1106.85	9670.3	7301.45	2616.24	1530.29	775.743	13046.9	1204.02	4312.02
tr|R9U1Z2|R9U1Z2_BACLI	1195.46	1081.72	8671.82	6072.26	2604.58	1743.53	13450.9	2034.3	9565.36
tr|R9U2Y9|R9U2Y9_BACLI	11843.6	77309.8	68945.8	766.25	58006.4	9905.64	69039.6	57483.3	78741.2
tr|R9TX71|R9TX71_BACLI	98368.1	104600	95944.1	99486	93806.2	93704	87115.9	86226.8	89735.9
tr|R9TTP6|R9TTP6_BACLI	767538	689306	740333	664127	583923	697546	411856	419701	444184
tr|R9U1N9|R9U1N9_BACLI	84775.7	83236.8	68734.6	66807.9	46121	77905.7	59742.1	56448.9	67548.6
tr|R9TYV9|R9TYV9_BACLI	414980	424786	412082	194887	222335	217832	127517	127915	114157
tr|R9TWM2|R9TWM2_BACLI	198939	206905	196906	243645	242440	243389	218155	232865	255556
tr|R9TWM6|R9TWM6_BACLI	106013	76561.5	96333.1	69213.8	75192.8	65417.2	27734.2	44326.9	30647.1
tr|R9TX94|R9TX94_BACLI	309726	278529	288403	204366	205472	200651	138942	80504.4	54862.2
tr|R9TXF4|R9TXF4_BACLI	41942	46048.7	41006	7737.97	45912.5	48875.2	39283.5	6859.49	46307.6
tr|R9TZV1|R9TZV1_BACLI	24492.9	11792.4	15221.9	12116.9	13745.7	14535.9	10695	8950.23	11027.6
tr|R9TYG9|R9TYG9_BACLI	171984	147672	141659	184064	195254	191894	116302	118675	122780
tr|R9TQL2|R9TQL2_BACLI	63567.5	82762.7	83080.5	66168.9	25850.5	59869.5	98715.9	117463	126184
tr|R9TU23|R9TU23_BACLI	34404	35673.5	38789.3	41519.7	47380	43700.6	32061.7	33377.9	36387.9
tr|R9TXA3|R9TXA3_BACLI	64777.1	56379	120425	90308.6	50441.8	62940.6	50075.1	46717.8	59403.5
tr|R9U1H9|R9U1H9_BACLI	5717.91	7676.6	3564	10281.4	22518.5	10805	15377.9	883.318	2741.49
tr|R9TRP6|R9TRP6_BACLI	27417	26024.6	30468.2	30295.6	27715.2	22096	37432.1	29948.5	33267.3
tr|R9U300|R9U300_BACLI	256360	213166	243033	211842	207639	215376	109716	135682	130660
tr|R9TTX8|R9TTX8_BACLI	37440.8	20482.2	11401.3	11909.4	16940.3	20562.6	6390.69	3091.66	13883.8
tr|R9TWN7|R9TWN7_BACLI	8636.37	8883.81	1274.8	11259.4	14843.2	3883.9	10049.8	4302.73	7691.41
tr|R9TSI9|R9TSI9_BACLI	9242.03	3984.08	15819.4	32526.4	36251.5	22181.9	27803.1	28700	33993.7
tr|R9TZU3|R9TZU3_BACLI	210046	163800	202596	312879	318945	311435	80958.9	64291.3	71551.9
tr|R9TWZ6|R9TWZ6_BACLI	4868.12	15742.7	13335.4	9739.24	16783.9	11973.3	7134.77	4332.31	6821.38
tr|R9TV81|R9TV81_BACLI	81242.7	80024.7	107630	73534.8	49678.5	65412.8	90278.5	86581	93751.2
tr|R9U324|R9U324_BACLI	9736.57	1192.33	26703.7	6652.14	2564.36	9391.16	5093.59	2241.39	66155.2
tr|R9TX35|R9TX35_BACLI	37054.7	18288.9	34176.7	15204.9	58088.7	30506.6	47791.3	10889.5	46296.4
tr|R9TWB0|R9TWB0_BACLI	9925.78	13291.3	9082.54	7338.76	5199.33	11053.6	20150.1	644.247	14213.9
tr|R9TVR1|R9TVR1_BACLI	60736.8	51241.1	64128.7	9328.63	34314.1	31776.4	22190.1	6916.48	22527.7
tr|R9TUC5|R9TUC5_BACLI	66675.4	50318.2	53352.6	67575.3	60875.7	48762.3	88993.9	77386.1	76377.6
tr|R9TQC3|R9TQC3_BACLI	4157.79	1507.55	4620.62	4126.53	2170.07	3031.8	8539.93	9626.63	8078.35
cont_O95678	2220.38	12421.3	3756.99	12206.8	8845.65	13364.6	5958.9	9297.9	6406.45
tr|R9TXF0|R9TXF0_BACLI	13293.2	15147.8	13763.1	1444.35	13839.3	14149.6	16248.2	15560	20967.4
tr|R9TZ86|R9TZ86_BACLI	19419.6	33265.2	16951.3	17193.2	22958.1	23090.2	17569.3	23696.7	14477.7
tr|R9TS15|R9TS15_BACLI	95108.7	105939	92945.7	102519	99614.9	99298.2	109635	110585	103590
tr|R9TWT3|R9TWT3_BACLI	15675.2	19560.6	15944.9	26883	19475.8	21388.4	13307.5	10909.9	2451.27
tr|R9TX96|R9TX96_BACLI	20236.2	29117.5	15790.8	29505.8	15703.5	21937.9	21826.6	24789.3	31266.2
tr|R9TZG4|R9TZG4_BACLI	49134.3	43351.7	49453.7	33002.2	13799.2	26304.2	42183.5	42276.4	31734.1
tr|R9TXG5|R9TXG5_BACLI	32367.1	39539.3	10841.6	5461.8	8138.35	22259.1	30364.2	12938.3	8562.59
tr|R9TWF9|R9TWF9_BACLI	107034	109566	82525.6	96449.3	81896.2	7374.09	6768.96	27104.8	17671.5
tr|D9YRL2|D9YRL2_BACLI	39177.9	38090.9	13453.5	17728	30756.2	13696.5	15184.8	7041.44	3203.47
cont_P13645	2868.05	7825.03	6255.29	28370.9	26601.5	31435.7	14186.5	12056.6	7058.26
tr|R9TQ44|R9TQ44_BACLI	38953.2	19134.6	38137.7	57494	20082.7	65834.6	46151.1	33922.9	36851.8
tr|R9TZY4|R9TZY4_BACLI	127483	106097	125964	166997	182449	190037	188666	190924	193613
tr|R9TNZ8|R9TNZ8_BACLI	17043.4	27092.9	29636.7	3310.12	24599	22563.7	6447.83	20186.8	21819.2
tr|R9TRJ9|R9TRJ9_BACLI	36291	39739.2	24479.6	39352.1	12193.2	27598.8	10070.3	12509.5	7128.88
tr|R9TU53|R9TU53_BACLI	34006.5	23089.3	26340.2	17927.8	17097.2	27365.9	31323.6	32004.1	31034.3
tr|R9TTI9|R9TTI9_BACLI	13522.4	19313.7	82559.4	25469.2	21769	87045.6	67221.1	63988.1	20188
tr|R9TUD1|R9TUD1_BACLI	14625	7913.58	39737.4	16865.2	11543.4	18211.9	43916	41077.4	48552.8
tr|R9TQR9|R9TQR9_BACLI	33912.1	42053.2	32822.8	47378	46574.1	48612.9	33842.8	32894.4	32252.6
tr|R9U156|R9U156_BACLI	52228.6	49734	44607.5	42700.6	30788.3	37785.9	27909.1	22567.8	11137.3
tr|R9TWN0|R9TWN0_BACLI	73599.9	74877.4	66606.7	109977	105234	97315.3	20835.8	25160	67407.7
tr|R9TVL0|R9TVL0_BACLI	4465.23	3072.48	17909.3	17030.7	13451.8	18234	11604.1	4443.13	11257.2
tr|R9TPL6|R9TPL6_BACLI	80048.5	116600	94627.6	133493	19145.1	73863.8	26455.7	26098.9	30979.8
tr|R9U2Z9|R9U2Z9_BACLI	43184.5	42398.8	35246.9	46140.4	45769.3	47007.2	11514.2	13604.6	53886.9
tr|R9U1U5|R9U1U5_BACLI	38740.2	48535.2	52161	51413.7	70791.2	77228.1	68023.7	68193.6	69013.4
tr|R9TZK5|R9TZK5_BACLI	6611.35	4540.37	29760.9	51123.4	2121.47	45222.2	23352.5	25955	24611.5
tr|R9TWY0|R9TWY0_BACLI	26662.5	32867.6	27950.5	44772.9	43706	23259.5	32606.1	16773.9	28309.9
tr|R9TUX7|R9TUX7_BACLI	21269.4	24564.8	23787.7	47145.4	24426.9	12498.5	42239.3	52307.5	62019.7
tr|R9TTM7|R9TTM7_BACLI	490.178	2564.16	1297.62	3151.88	4215.24	2955.59	963.607	481.782	2243.91
tr|R9TZD6|R9TZD6_BACLI	15045.9	45475.9	24259	50067.8	37653.4	41274.8	35097.2	9134.04	7107.45
tr|R9U094|R9U094_BACLI	21847.5	15952.4	11518.6	72474.1	71863.3	76089.5	43042.3	49068.5	11300.5
tr|R9U242|R9U242_BACLI	32277.7	2078.63	4442.91	34719.4	7545.02	23812.4	36072	31766.6	29537.6
tr|R9TYR5|R9TYR5_BACLI	4388.12	19147.3	10913.7	7800.07	13434.4	7278.83	23169.4	9747.7	9408.78
tr|R9TS77|R9TS77_BACLI	1996.27	5837.78	2618.09	9095.47	4966.81	1217.98	6556.81	3727.87	1608.43
tr|R9U0R4|R9U0R4_BACLI	8431.82	8428.68	6321.66	7268.04	8735.81	15070.7	2551.35	5605.42	4109.71
tr|R9TU77|R9TU77_BACLI	19464.6	13956.9	22407.8	23777.6	17880.5	89380.9	15454.4	7886.43	8369.49
tr|R9TSC0|R9TSC0_BACLI	2.26888e+06	2.2712e+06	2.28998e+06	2.19485e+06	2.14323e+06	2.09376e+06	2.22675e+06	2.23349e+06	2.22327e+06
tr|R9TVU0|R9TVU0_BACLI	55246.1	53601	59334.6	62836	21819.2	10442.2	55516	60067.8	49280.7
tr|R9U0J3|R9U0J3_BACLI	40349.9	50359.9	39913.9	24092.7	48282.4	26506.5	22367.5	19412.9	22080.8
tr|R9TRU3|R9TRU3_BACLI	32764	25588.2	27777.7	26854.6	1408.21	20177.1	30600.6	38664.3	23514.1
tr|R9TTT3|R9TTT3_BACLI	188874	113091	122121	160732	160305	148382	174686	180854	187591
tr|R9U0I6|R9U0I6_BACLI	22140	6919.38	19012	9652.51	15917.6	25226.7	93194	81434	65848.4
tr|R9TZJ3|R9TZJ3_BACLI	83092.6	93109.5	95975.1	84153.9	84006.7	77169.8	114693	116731	119524
tr|R9TYV7|R9TYV7_BACLI	19301.8	24315.7	41638.9	25525.8	24720.6	30543.8	43472	56405.8	35549.6
tr|R9TVA6|R9TVA6_BACLI	12398.6	25360.5	12348.8	7677.31	9997.48	11648	7797.9	537.31	3698.95
tr|R9TYB8|R9TYB8_BACLI	48554.6	57254.1	45629.2	45457.1	42453.6	37110.9	241614	26642.3	19891
tr|R9TRX7|R9TRX7_BACLI	116906	120309	105587	60300.6	119349	120465	96957.8	66946.8	95581.4
tr|R9TWM3|R9TWM3_BACLI	22080.9	35610	18346.2	28328.8	16504.1	41917	94254.6	40483.2	21354
tr|R9TSV0|R9TSV0_BACLI	59754.5	12902.1	26524	55777.1	21457.7	36954.1	41682.8	55385.8	56833.5
tr|R9TUH4|R9TUH4_BACLI	38149.7	11210	29121.4	35592.2	46315.8	41040.9	37662.3	26537.2	43929.8
tr|R9TY37|R9TY37_BACLI	28661	31826.5	17834.4	19016.8	18822.2	19708.7	37453.8	57001.2	14872.6
tr|R9TUA0|R9TUA0_BACLI	12681.9	34906	8122.86	45226	8970.2	8466.88	1074.35	353.495	1909.63
tr|R9U0P4|R9U0P4_BACLI	4588.8	44742.9	49377.5	21283.6	18906.2	2628.64	30799.2	2373.21	3191.75
tr|R9U467|R9U467_BACLI	7071.37	2272.93	24150.8	3980.62	17521.5	3730.21	13439.5	12655.7	8838.56
tr|R9U1M2|R9U1M2_BACLI	17964.8	14665	10806.8	15354.3	12555.1	12223.9	17668.3	16722.8	14703.1
tr|R9U0I1|R9U0I1_BACLI	76544	79358.5	78621.7	47227.3	64964.5	52889	5041.78	36138.6	26584.4
tr|R9TVR4|R9TVR4_BACLI	18723.3	18122.7	28013.8	22115.7	24249.2	26547.8	12927.3	12087.5	11534.2
tr|R9TQ47|R9TQ47_BACLI	16558.7	8388.66	35170.2	43691.9	39692.9	12347.9	23605.5	57205.4	814.948
tr|R9TSL5|R9TSL5_BACLI	49813.6	9113.89	21546.2	7426.08	14608.1	59924.9	1362.22	12274.7	3348.57
tr|R9TV30|R9TV30_BACLI	40509.6	26442.1	13243.5	28740.3	30194.4	5039.14	19103.6	24254.9	10208.3
tr|R9TT85|R9TT85_BACLI	13979.2	8564.68	8106.7	27999.9	34496.2	20490	81084.1	81137.3	82565.4
tr|R9U1A6|R9U1A6_BACLI	640.061	10077.4	10252.3	17100.8	15810.7	19659.6	14546.3	13592.8	12772.6
tr|R9U2S6|R9U2S6_BACLI	5577.07	1217.2	8408.61	691.319	5458.21	12170.2	4136.19	5249.41	4105.53
tr|R9U182|R9U182_BACLI	21546	16824	24135.4	5133.24	19247.8	21204.8	22749.1	14675.2	16937.2
tr|R9U0N8|R9U0N8_BACLI	53923.2	51193.1	54856.4	56333	54236.2	55269.2	45391.8	39651.8	60120.7
tr|R9U3P1|R9U3P1_BACLI	5837.59	11735.6	13457	12375.4	9610.13	8223.74	22968.3	6995.81	30669.7
tr|R9TPA6|R9TPA6_BACLI	97219.1	98667.2	86403.1	108022	111892	110868	88680.9	82016.6	76607.2
tr|R9TXB2|R9TXB2_BACLI	15942.5	16860.5	13545.6	19205.6	2556.94	6684.73	42583.8	38512.3	773.905
tr|R9TPW7|R9TPW7_BACLI	687.552	11420.1	8064.2	49438	36388.6	15151.1	19275	16743.2	16634.3
tr|R9U061|R9U061_BACLI	20505.3	15345.5	11446.8	35882.7	33061.7	23484.6	23557.6	25664.4	23985.6
tr|R9U0Z6|R9U0Z6_BACLI	41252.5	46929.6	9585.24	51695.6	11261.3	40120.5	25223.7	10246	3130.92
tr|R9TV01|R9TV01_BACLI	33944.7	42994.6	42836.7	29588	33155.7	31245.1	18154.8	17084.2	28326.4
tr|R9TQ33|R9TQ33_BACLI	68712.9	43827.7	57441.3	79356.1	67834.3	76767.1	40267.1	39139.4	46338.6
tr|R9TUB7|R9TUB7_BACLI	28253.6	775.497	21336.5	18930.3	19560.3	30720.2	11941.8	5582.45	4644.36
tr|R9U0L5|R9U0L5_BACLI	39993.4	42903.9	38910	49057	44242.3	46095.4	42758.1	41483	35250.7
tr|R9TTN2|R9TTN2_BACLI	43032.5	53919.7	49998.4	48116.5	53089.4	53540.3	42542.3	44691.7	46079.2
tr|R9TYU4|R9TYU4_BACLI	24422.4	18165.9	20380.4	24596.9	25703.1	22752.8	25219	23826.6	22463.2
tr|R9U2G7|R9U2G7_BACLI	528.506	4607.87	25428.2	34729.7	34171.8	15210.2	49074.9	56201.3	55293.6
tr|R9TZX4|R9TZX4_BACLI	23994.3	29789.5	23393.4	3189.01	26222.5	6471.32	30293.4	24882.6	26307.9
tr|R9TSU6|R9TSU6_BACLI	23610.8	21019.2	25656.7	43554.3	42496.9	45131.3	21042.6	22749.3	22996.9
tr|R9TUF6|R9TUF6_BACLI	44863.4	44294.7	49399.9	59107.4	19080.1	53526.5	7424.26	1493.47	44013.7
tr|R9TYE3|R9TYE3_BACLI	601.35	6479.17	7350.12	7122.34	10975.7	7934.18	11195.5	9177.18	10944.3
tr|R9TW73|R9TW73_BACLI	19516.6	39860.2	39485.1	5872.88	51107.4	39800.6	14447.1	14376.4	22566
tr|R9U383|R9U383_BACLI	11455.1	22910.9	76376.4	9922.45	19172.9	22568.2	11482.2	11752.1	13075.2
tr|R9TVA3|R9TVA3_BACLI	715488	691363	726622	599817	604495	625904	525034	539451	571791
tr|R9TTQ8|R9TTQ8_BACLI	31093.6	26909	25713.6	7862.81	29595.9	5622.69	23763	22196.3	27587.4
tr|R9TVX0|R9TVX0_BACLI	88909	11957.3	78031.7	104448	104302	120439	4589.05	32470.5	6873.59
tr|R9U2P2|R9U2P2_BACLI	18163.5	2293.43	6250.69	10194.8	11904.1	25325.5	7223.07	33155	25594.2
tr|R9TS64|R9TS64_BACLI	38737.6	36507.3	35029	54179.1	47696.4	54792.3	78706.7	77842.2	72759.6
tr|R9U2X6|R9U2X6_BACLI	28248.1	32481.3	9106.98	32169.7	31388.6	29150.8	31832.1	28820.6	29478.5
tr|R9TSV2|R9TSV2_BACLI	7947.04	8865.9	12376	7020.19	2481.61	13989.8	5001.36	9092.28	9787.87
tr|R9U0F9|R9U0F9_BACLI	4005.96	7373.88	1679.47	2613.53	13171.6	4586.82	2715.32	4220.74	2885.25
tr|R9TT88|R9TT88_BACLI	46885.9	44600.4	52795.7	43436.7	44657.4	54119.1	40508.8	13617	31964.5
tr|R9TPH3|R9TPH3_BACLI	6379.32	7997.71	1346.44	7080.06	8964.29	8418.21	6273.41	5814.59	7230.55
tr|R9TZW0|R9TZW0_BACLI	15189.7	15597.1	13634.4	16228.2	15941.1	16825.3	18857.9	13556.9	13238.1
tr|R9TZ92|R9TZ92_BACLI	16587.5	935.999	19642.1	10571.3	5918.01	19191.7	33049	30125.9	27413.6
tr|R9U1R4|R9U1R4_BACLI	10905.2	2278.34	1916.99	3087.63	1772.92	2378.74	2216.67	7657.35	1715.39
tr|R9TU73|R9TU73_BACLI	19585.6	449.839	17038.5	2709.41	18822.3	6900.4	17288.3	14439.3	8088.27
tr|R9TUL8|R9TUL8_BACLI	11429.8	9496.7	7380.2	17193.6	21749.8	3583.38	20619.7	19342.3	25047.5
tr|R9TSU1|R9TSU1_BACLI	96707.9	84214.3	93432.5	90748	71846.1	81040.5	55151.3	57064.7	64635
tr|R9TPF4|R9TPF4_BACLI	34720.2	36698.2	9548.96	17278.4	34857.6	29557.6	10609.9	1713.88	20697.5
tr|R9TWP8|R9TWP8_BACLI	7621.04	8217.92	6165.87	9301.08	3974.93	13485.7	19905.8	17194.1	18586.4
tr|R9TSQ7|R9TSQ7_BACLI	15260.1	21739.5	9721.37	18301.9	11007	16709.6	12588.8	9154.58	8702.11
tr|R9TUD8|R9TUD8_BACLI	34610.4	36594.2	36523.9	32622	33369.9	25025	31818.6	38754.8	43129.5
tr|R9TQQ2|R9TQQ2_BACLI	48792.3	46414.7	55376.4	47009	63300.9	62906.7	64641.8	68772.6	64573.1
tr|R9TXB8|R9TXB8_BACLI	45254.6	44845.1	51752.9	34247.9	36145.1	33654.6	33593.8	29640.8	27996
tr|R9TYM6|R9TYM6_BACLI	14980.6	71405.1	9877.32	8785.73	20113.7	14476.8	18677.5	21250.4	14879.8
tr|R9U0A2|R9U0A2_BACLI	5397.37	5111.21	5226.12	9912.91	7768.49	5314.66	23363.9	9268.56	20298.7
tr|R9TXV6|R9TXV6_BACLI	3000.34	2405.52	4128.85	5054.23	5999.94	2533.05	14457.9	7045.74	11193.5
tr|R9TSV3|R9TSV3_BACLI	39205.9	39916.9	35184.8	45231.2	48106.5	49179.6	34890.7	37927.1	34303.8
tr|R9TSM4|R9TSM4_BACLI	4488.34	2929.86	3918.39	3099.6	3489.04	4071.22	2662	3921.49	3019.04
tr|R9TVW7|R9TVW7_BACLI	51594.3	41878.9	60200.2	53226.5	63142.1	58553.1	68199.9	65526.9	70494.8
tr|R9TXH5|R9TXH5_BACLI	37273	45125	42920.7	38637.3	36425.5	34490.3	41554.7	40419.7	42205.4
tr|R9TZG2|R9TZG2_BACLI	2029.58	31793.9	1627.39	22021.8	5350.44	39417.9	35795.4	2452.55	3819.53
tr|R9TQW6|R9TQW6_BACLI	20340.8	17607.6	14886	13173.1	14953.7	15889.7	14605.2	12541.6	18667.5
tr|R9TQX2|R9TQX2_BACLI	11881.1	35052.8	2476.12	42852	14566.6	21617.4	30811.6	9510.99	1120.65
tr|R9TX82|R9TX82_BACLI	4227.49	16156.7	4173.36	23630.9	5897.56	7304.62	2702.05	6678.36	466.985
tr|R9U196|R9U196_BACLI	8369.2	11303.6	4387.21	15094.5	13765.2	12161.4	17823.5	11569.1	10260.4
tr|R9TSR5|R9TSR5_BACLI	10911.9	22149.7	5402.38	12351.5	6437.77	2696.54	11604.4	4860.57	11761.6
tr|R9TVQ9|R9TVQ9_BACLI	27541.6	27918.3	28177.3	18347.1	17756.7	20010	12512.6	628.282	11624.6
tr|R9TVN6|R9TVN6_BACLI	30033.4	22991.5	22005.4	46559.4	44963.8	48316.6	41400.7	39674	47400
tr|R9U2N1|R9U2N1_BACLI	6102.29	5624.03	6246.24	18315	22192.9	20112.4	1430.15	11141.2	14080.5
tr|R9TVJ7|R9TVJ7_BACLI	1210.06	13810.8	14284.2	2154.68	309.209	7823.1	13893.3	12571.4	11419.7
tr|R9TZN0|R9TZN0_BACLI	86024.4	79640.9	84740.3	64442.9	63890.4	68545.2	48443.6	45291.8	25110.3
tr|R9U1K9|R9U1K9_BACLI	4748.73	15238.5	15879.9	27245.8	2402.14	22318	21328.8	22772.3	17621.8
tr|R9TSM1|R9TSM1_BACLI	7122.61	2435.68	4619.53	9096.26	19437.9	1266.2	22383.8	24010	29331.5
tr|R9TX13|R9TX13_BACLI	4489.26	20044.5	4833.04	37248.1	18923.9	42845.2	69102.3	70866.6	73644.5
tr|R9TZL0|R9TZL0_BACLI	51886.5	57658	51449.2	46283.7	51228.9	50063.8	56253.5	50053.7	48537.8
tr|R9U2V3|R9U2V3_BACLI	98152.3	93179.5	96935	24930.4	60205.2	59037.1	93372.5	99378.2	104859
tr|R9TY01|R9TY01_BACLI	43683.4	39052.2	40737.8	49574.4	40116.7	51770.2	49214.4	50879.8	43987.9
tr|R9TX00|R9TX00_BACLI	45930.7	36006.5	48042.3	46002.5	44701.4	49992.3	37283.5	41587.9	36936.5
tr|R9TZ19|R9TZ19_BACLI	15141.1	13047.9	15349.9	19918.4	1557.76	22356.7	27859.4	30082.1	29247
tr|R9TVU6|R9TVU6_BACLI	63084.6	56913.1	72843.9	74195	61422.2	67117	76030.5	69349.9	72599
tr|R9U0T7|R9U0T7_BACLI	25924.9	6097.77	9904.92	754.547	2356.37	5396.76	6326.24	24307.8	26968.3
tr|R9TX05|R9TX05_BACLI	8478.54	12571.5	1317.58	6524.36	2158.64	5908.19	17642.7	17812.3	17769.3
tr|R9TST4|R9TST4_BACLI	5063.56	17828.2	9206.22	6433.8	1796.1	9021.93	13251.8	10840.9	456.067
tr|R9TWN2|R9TWN2_BACLI	54221.8	51740.9	8077.35	22320.5	91119.5	154135	21013.2	40806	34284.9
tr|R9TXT0|R9TXT0_BACLI	38047.8	2069.76	31340.4	31838.4	2438.12	9562.04	33445.2	34896.1	23624.2
tr|R9TVF0|R9TVF0_BACLI	12319	9143.4	928.882	16290.3	15681.7	11216.5	12585.5	10115.8	12542.7
tr|R9TX85|R9TX85_BACLI	24133.2	15278.4	47483.2	158874	10679.2	17950.9	41619.1	8781.7	10076.5
tr|R9TS04|R9TS04_BACLI	8456.16	2033.73	1650.03	11109.7	2393.57	7196.26	6926.19	2672.58	3212.68
tr|R9TU97|R9TU97_BACLI	18161.1	21461.6	23872.9	30776.2	30739.5	30874.9	30585.9	31288.8	32834.7
tr|R9TSH9|R9TSH9_BACLI	1912.35	30163.1	30527.8	29870.8	20929.9	10445.7	25998.6	6169.67	29640
tr|R9TW00|R9TW00_BACLI	480.829	17088.6	13518.6	7203.47	8889.97	7756.45	15440.1	12675.6	15661.7
tr|R9TZJ8|R9TZJ8_BACLI	36400.6	35604.3	24131	61342.3	48229	40163.1	26366.1	28827.4	32209.6
tr|R9TQK4|R9TQK4_BACLI	34057.8	39385.8	30897.4	13038.3	9815.56	830.226	27839.8	29123.6	31502.4
tr|R9TPC8|R9TPC8_BACLI	13452	14369.7	15356.1	16676.1	9691.23	16876.2	48917.4	16050	9375.97
tr|R9TY86|R9TY86_BACLI	17033.2	10880.9	17425.3	21160.5	22360.9	13702.9	14027.5	12624.4	20254.5
tr|R9TU95|R9TU95_BACLI	13314.6	11512.5	7083.57	27475	27659.6	26121.9	11027.7	10999.6	8790.82
tr|R9TRR0|R9TRR0_BACLI	78638.4	58670.5	69753.8	108317	112781	107899	75973.1	85979.7	78410.7
cont_Q8N1N4-2	22376.8	7307.16	21135.8	69979.8	78576.2	78340.6	23835.1	13995.1	26525.5
tr|R9TZ58|R9TZ58_BACLI	20765.9	23323.2	22695.4	18744.4	21557	20778.2	16030.1	25354.5	16880.8
tr|R9TX03|R9TX03_BACLI	1845.43	8452.67	2674.57	26435.8	2675.48	5758.88	5470.2	9189.37	2242.92
tr|R9U2S3|R9U2S3_BACLI	15616.6	19211.5	19683.2	20853.8	20153.5	17944.8	2511.31	13125.2	19452.1
tr|R9TRU2|R9TRU2_BACLI	7537.11	10035	4585.2	1679.07	4898.31	6558.13	3867.73	592.694	3484.86
tr|R9TQI7|R9TQI7_BACLI	149999	136034	146234	121230	118904	136016	101038	32737.4	95207.4
tr|R9U3A2|R9U3A2_BACLI	20078.3	21062.3	29347.9	9356.42	700.475	17454.3	15768.7	18123.3	17120.1
tr|R9TZY1|R9TZY1_BACLI	13020.6	17747.4	14115.4	1651.48	11824	12453.8	78372.2	11916.7	13537.5
tr|R9TUT2|R9TUT2_BACLI	43123.6	48140.9	46034.6	36329.7	41592.1	38578.2	22718.3	23162.2	5769.99
tr|R9TU04|R9TU04_BACLI	10897.1	17755.1	8547.17	2173.97	13161.9	13890.1	55682.4	63072.7	70224.4
tr|R9TY27|R9TY27_BACLI	480.874	360.678	1216.97	360.709	3006.69	24793	7047.33	1468.57	900.873
tr|R9U435|R9U435_BACLI	40010.2	39935.9	38654.6	30327.6	29116.8	22828.1	48926.7	41177.4	43947.9
tr|R9TYU1|R9TYU1_BACLI	52058.1	52871.1	16183.3	53148.5	9983.63	4008.93	814.586	2876.23	3049.94
tr|R9TYD8|R9TYD8_BACLI	33598.7	29666.9	32815.4	21915.1	24150.7	13667.1	14302.8	6906.62	10415
tr|R9TXI9|R9TXI9_BACLI	17172.8	19889.1	1277.97	28000.2	27135.7	26067	16144.7	11560.8	21051.8
tr|R9TTR9|R9TTR9_BACLI	5316.85	29526.1	2058.16	6178.01	2699.19	10159.1	2101.4	12153.9	10885.3
tr|R9TZX3|R9TZX3_BACLI	314060	306667	314960	279574	290075	306864	198085	219062	222777
tr|R9U0U4|R9U0U4_BACLI	64736.5	52457.5	70627	59600.4	59910.9	1283.97	43950.4	45384	51333.9
tr|R9TWZ9|R9TWZ9_BACLI	786.224	2509.37	9162.97	10172.1	9346.41	31469.6	4134.35	7093.51	1504.42
tr|R9U2I6|R9U2I6_BACLI	7759.51	1773.04	4341.82	13632.6	12338.6	4211.95	17937.3	20209	7539.42
tr|R9U3E4|R9U3E4_BACLI	52292.3	41350.8	41005.6	23496.8	5769.07	34805.7	34661.5	34629	36054.1
tr|R9TRF8|R9TRF8_BACLI	9780.63	14607.9	16645.3	6944.25	20032.1	14807.8	7674.42	5974.03	1477.59
tr|R9TQJ3|R9TQJ3_BACLI	37325.8	360.598	917.247	17117.7	16241	11484	2703.18	8399.5	10513.3
tr|R9U1V5|R9U1V5_BACLI	2963.77	24137.9	5993.94	8866.04	3985.07	44521.1	23268.8	1773.96	2907.08
tr|R9TU25|R9TU25_BACLI	14939	69542.1	25226	10645.4	6436.29	6858.35	26398.2	16330.9	22232.3
tr|R9TZ39|R9TZ39_BACLI	17775.8	18768.7	18602.9	8588.2	15438.7	14378.5	15425	13687.8	16275
tr|R9TUK2|R9TUK2_BACLI	41908.7	45663.4	39449.7	32841.9	42895	32781.4	29364.1	19792.7	29934.2
tr|R9TRG3|R9TRG3_BACLI	59496.7	69895.2	60251.1	42580	42935.4	42122.5	34245	32233.1	52712.6
tr|R9TQP1|R9TQP1_BACLI	18732.7	26136.6	29874.1	31849.8	22623.2	27791	28183.4	24085	25923.2
tr|R9U118|R9U118_BACLI	12683.1	13178.4	11955.1	18866.1	23456.2	22625.2	10703.2	11379.7	12147.7
tr|R9U0X8|R9U0X8_BACLI	2898.75	2370.85	2070.77	6943.4	10763.5	5092.39	2391.94	4621.59	10673.7
tr|R9U0E6|R9U0E6_BACLI	32740.5	41203.6	39252.2	34339.2	32921.9	33468.3	27215.3	34377	30081.8
tr|R9TVK4|R9TVK4_BACLI	33040.3	35372.6	35357	53752	15059.9	10110	27921.2	40234.6	36822.1
tr|R9U0E1|R9U0E1_BACLI	105124	110396	103826	89162.5	83865.6	95791.7	50959.1	52397.8	53933.7
tr|R9TT62|R9TT62_BACLI	58983.2	5710.27	4261.05	13783.7	11217.4	14592.8	47975.5	5498.45	8087.99
tr|R9U041|R9U041_BACLI	11249.1	5999.52	15043.2	11549.1	4779.6	10072.8	7414.74	8218.19	10593.9
tr|R9TZF5|R9TZF5_BACLI	12075.8	5503.75	5204.14	1677.88	9023.15	10741.3	5427.74	9390.22	3059.67
tr|R9TXE4|R9TXE4_BACLI	1839.32	62359.2	74912.4	58210.7	58964.9	179602	62485.2	73403.4	67327.3
tr|R9TS51|R9TS51_BACLI	7524.96	7099.55	993.198	4339.25	4719.42	8053.26	3841.86	1371.23	4623.33
tr|R9TPC2|R9TPC2_BACLI	16825.1	2906.19	7890.14	3599.35	98938.3	10622.7	77936.6	36797.6	14246.6
tr|R9TW41|R9TW41_BACLI	10466.5	3203.82	17767.7	7213.33	11729.5	11837.1	9848.28	9546.02	8465.24
tr|R9TZI8|R9TZI8_BACLI	2367.48	2150.55	3260.77	609.072	3025.56	2098.4	6327.66	9701.84	3473.48
tr|R9TQP3|R9TQP3_BACLI	21647.4	17657.6	19273.6	16426.3	20780	16557.5	59772.9	56390.8	53821.9
tr|R9U0L4|R9U0L4_BACLI	46477.9	3312.6	27849.6	57056.5	56887.9	47489	53917.4	49844.5	59731.7
tr|R9TQ52|R9TQ52_BACLI	71046.5	16641.8	78586	21282.5	18421.1	37233.5	32789.5	43732.3	37798.9
tr|R9TVZ5|R9TVZ5_BACLI	32621.7	25993	34539.2	66869.3	71289	74221.5	5300.34	39471.3	6399.85
tr|R9TSI7|R9TSI7_BACLI	14004.2	13746.2	4975.7	3331.09	14436.8	21721.9	13751.7	13154.1	4509.24
tr|R9TZD7|R9TZD7_BACLI	43665.5	53229.2	58227.5	46407.8	48415.6	54559.8	46737.1	59432.1	52074.1
tr|R9TXH3|R9TXH3_BACLI	48967.9	43246.2	43256.3	17652.2	17688.3	21356.1	27745.9	25358	4081.6
tr|R9TWA9|R9TWA9_BACLI	8548.79	6466.72	8042.2	16392	10339.2	15653	1048.23	7469.83	814.327
tr|R9TRC6|R9TRC6_BACLI	1201.7	11878.7	10455.5	12892.3	14713.2	13955.4	11438.1	10925.9	12154.8
tr|R9TU11|R9TU11_BACLI	54713.7	44417	41848.2	51381.8	9532.98	39064.5	33998.3	41237.2	38586.3
tr|R9TT05|R9TT05_BACLI	74729.5	80016.6	80851.3	57954.5	48446.9	60005.9	48609.1	46613.4	6487.74
tr|R9TZ12|R9TZ12_BACLI	6552.96	13309.7	11914.8	21390.5	16509.9	13544.7	2462.98	1688.96	1450.51
tr|R9TZD5|R9TZD5_BACLI	2959.26	12697.5	4440.39	11103	6045.93	787.487	26334.3	29455.6	26466.8
tr|R9TYS3|R9TYS3_BACLI	13529.2	814.226	14557.7	5441.44	3718.41	19521.5	18858.1	26856.7	16416.5
tr|R9TYK4|R9TYK4_BACLI	92730.6	9314.39	17370.3	4719.1	4389.54	8723.56	8424.92	3916.53	4040.44
tr|R9TQF6|R9TQF6_BACLI	18957.2	13968.2	17515.8	28195.1	6824.15	25039.1	28860.5	29744.5	32032.3
tr|R9TVS5|R9TVS5_BACLI	11506	34903.5	27335.8	29789.8	31476.4	31623.7	14568.8	17114.6	9091.84
tr|R9U0T6|R9U0T6_BACLI	34901	35035.1	40499.9	39748.1	45611.5	41286.2	36644.2	39310.1	36940.3
tr|R9U017|R9U017_BACLI	11734.5	8420.42	13866.6	758.784	2962.01	93820	20949.5	66186.5	2651.64
tr|R9TUT7|R9TUT7_BACLI	14778.1	44428	13896.3	41395.9	22134.7	27988.3	30248.2	3746.12	31880.3
tr|R9TU65|R9TU65_BACLI	6310.84	5194.46	8804.85	1700.11	9235.22	1964.51	8006.27	9788.79	4918.99
tr|R9TSV4|R9TSV4_BACLI	38308	14925.8	36995	4699.85	35487.5	15705.8	9418.91	27461.8	6782.07
tr|R9TV99|R9TV99_BACLI	160284	168151	188380	131807	144694	148487	166788	158864	132876
tr|R9TZS0|R9TZS0_BACLI	927.536	16771.8	296.442	16822.2	23110.7	18529.3	36011.6	39629.4	39512.5
tr|R9U1W1|R9U1W1_BACLI	19926.7	17724.1	13859	20253.3	23552.9	24269.2	9107.36	3272.51	4512.84
tr|R9U0V5|R9U0V5_BACLI	9476.55	27389.2	2710.89	28231.1	32634.2	25378.7	9133.44	35690.5	30808.3
tr|R9U011|R9U011_BACLI	8442.27	8886.98	9568.65	10657	8845.53	11642.8	6379.2	5840.84	7666.45
tr|R9TZV9|R9TZV9_BACLI	441137	416779	452936	438754	496323	449898	328300	334436	308124
tr|R9TZQ5|R9TZQ5_BACLI	48621.9	20829.8	12026.6	9799.33	10070.6	6458.94	14503	11370.5	18597.1
tr|R9TYZ1|R9TYZ1_BACLI	143380	154405	159379	156174	168599	159168	145418	169915	142871
tr|R9TPG9|R9TPG9_BACLI	5940.99	15819.1	16368.7	13344.9	16162.4	8414.66	5088.66	4985.19	13790.2
tr|R9U152|R9U152_BACLI	2967.69	595.583	30691.6	25685.7	850.838	29236.5	47392	38032.2	54046.5
tr|R9TPE5|R9TPE5_BACLI	54848.5	47002.8	47491.6	44003.1	51249.7	45909.1	36932.5	38207.2	43831.9
tr|R9TXI4|R9TXI4_BACLI	9141.74	6728.56	13645.9	2072.79	1113.81	13995.2	690.172	3574.04	3072.06
tr|R9TS31|R9TS31_BACLI	20859.5	1969.4	7660.55	4896.02	29297.3	10047.2	5300.27	10199.8	11177.9
tr|R9U0I7|R9U0I7_BACLI	961.773	1705.79	2174.9	5007.78	3192.23	656.693	1330.45	186.069	1166.03
tr|R9TZD0|R9TZD0_BACLI	1678.14	9690.51	8829.22	3920.61	5471.91	5600.9	6103.22	8385.75	4673.58
tr|R9TXZ6|R9TXZ6_BACLI	13965.6	13688.6	12930.4	4300.45	84250.6	24453.4	15411.1	61241.2	18722.7
tr|R9U2M0|R9U2M0_BACLI	198424	169500	174404	219315	214171	219885	315732	306169	281181
tr|R9U1L2|R9U1L2_BACLI	20890.8	11727.2	6109.75	5819.72	20790.2	21269.4	8694.5	6340.67	16244.2
tr|R9TPM5|R9TPM5_BACLI	108535	101453	101993	104620	110636	130057	62716.6	77670.1	50484.9
tr|R9TZ93|R9TZ93_BACLI	10941.1	4605.63	6909.34	14506.3	15873.3	2852.59	6833.24	21619.9	8369.73
tr|R9TYN8|R9TYN8_BACLI	10824	5805.68	13022.2	6300.34	21887.4	6623.7	15232.1	7026.73	3335.81
tr|R9TY00|R9TY00_BACLI	18630.6	33969.3	8287.08	7291.41	13369.8	7726.21	13013	11849.8	7957.7
tr|R9TXQ4|R9TXQ4_BACLI	10057.7	1034.23	17659	1224.83	11037.5	9926.66	16303.5	15439.4	19810.8
tr|R9TYM7|R9TYM7_BACLI	4885.95	7776.44	12209.5	49389.1	5513.45	6068.09	2596.68	13581.7	8802.27
tr|R9TV04|R9TV04_BACLI	6485.74	11354.1	15213.5	11486.9	14876.9	13706.6	8324.74	8141.66	9630.97
tr|R9TUX4|R9TUX4_BACLI	4157.35	4790.14	5406.43	5727.94	5770.11	5495.99	26961.1	30196.1	31034.5
tr|R9TT64|R9TT64_BACLI	102678	113446	102811	100767	91986.1	99851.8	58796	52307.7	52074.8
tr|R9U067|R9U067_BACLI	23690.2	2643.27	18057.3	23216.3	23330.7	24857.1	6972.88	8363.21	8013.73
tr|R9TZH5|R9TZH5_BACLI	87134.4	75354.2	40525.1	145787	29809.4	38712.3	1978.95	423.07	8510.3
tr|R9TWP2|R9TWP2_BACLI	10984.5	12058.1	11235.3	3597.02	2018.55	4479.72	2186.84	1961.34	4797.04
tr|R9TSD8|R9TSD8_BACLI	309.026	15415.3	16700.1	361.301	15967.4	10333.7	12509.3	12932.3	8198.17
tr|R9U240|R9U240_BACLI	9035.57	4408.36	12935.6	14211.5	10249.4	6060.55	12975.7	10180.9	16461.7
tr|R9U0W2|R9U0W2_BACLI	13819.1	14669.6	14619.6	14137.6	4004.65	3398.89	8142.27	731.874	2881.86
tr|R9U023|R9U023_BACLI	59961.9	36917.1	56004.3	9706.55	32529.8	14375.7	26834.6	24792.9	27503.9
tr|R9TTL9|R9TTL9_BACLI	6544.08	4352.5	3610.49	6375.42	7243.54	5309.87	6394.74	7577.73	11419.6
tr|R9TYF4|R9TYF4_BACLI	38193.4	38088.8	29833.2	24825.3	28043.9	20486.4	40571.8	9461.65	30369.3
tr|R9TP67|R9TP67_BACLI	869.088	16158.8	601.045	20441.9	19169.7	20249.7	15966.8	17650.9	17590.5
tr|R9TVN1|R9TVN1_BACLI	20089.6	13691.4	17458	6786.02	4407.25	4026.28	7382.54	5991.09	6328.68
tr|R9TWM7|R9TWM7_BACLI	67114.4	9897.94	8834.46	4617.51	16886.3	2424.51	38120.9	9956.17	4441.63
tr|R9TW62|R9TW62_BACLI	2001.82	16264.8	2685.19	21551.8	25709.2	19366.3	14447.2	16254.6	17824.7
tr|R9TR45|R9TR45_BACLI	3502.16	8563.77	25002.9	3147.2	20164.5	5772.36	3285.51	28878.1	18646.5
tr|R9U2X0|R9U2X0_BACLI	43271.5	1843.12	23560.2	13406.1	9240.48	16601.7	3475.9	9062.33	11709
tr|R9TV96|R9TV96_BACLI	32082.1	33562.3	53463.7	37014.7	40292.5	9958.81	27635	25211.8	22854.9
tr|R9TWX4|R9TWX4_BACLI	20468.3	17049.7	18203	20250.2	12709.2	17840.4	16420.3	21088.4	20803
tr|R9TXF9|R9TXF9_BACLI	103452	94501.8	83355.2	78903.3	94759.6	92446.3	87901.1	94683.8	92056.5
tr|R9TZ27|R9TZ27_BACLI	14697.2	5601.04	14958.7	1345.82	14179.4	4291.29	12859.4	3529.9	11232.1
tr|R9TYF2|R9TYF2_BACLI	13787.2	24270.5	5991.74	7363.3	31250.3	21924.8	26087.4	25966.6	22298
tr|R9TY04|R9TY04_BACLI	12722.5	9478.64	12360.9	5396.85	5322.73	800.487	3409.52	4013.89	520.607
tr|R9U0H0|R9U0H0_BACLI	9377.91	11112.1	7691.36	9426.52	8870.45	11742.3	8385.2	9400.52	9928.55
tr|R9U1K0|R9U1K0_BACLI	295.383	9617.54	4712.23	5033.51	7913.29	10209	10774	5707.38	8872.27
tr|R9U204|R9U204_BACLI	6167.76	6758.1	6535.36	597.541	5948.28	7680.34	2933.72	1685.87	1805.42
tr|R9TVP6|R9TVP6_BACLI	16937.8	17839.4	17708.3	6818.89	11257.5	10270.6	5523.57	12635.1	22610
tr|R9TSD1|R9TSD1_BACLI	47365.1	16838.6	2013.47	2866.65	16578.9	28261.3	3871.09	27103.9	7462.59
tr|R9TYL5|R9TYL5_BACLI	13544.2	7412.3	7990.09	10320.6	14137.7	1175.36	8078	8253.96	5000.41
tr|R9TUV9|R9TUV9_BACLI	59960	51631.5	61275.1	14722.4	28457.8	37759.2	27912.8	10013.3	14938.5
tr|R9TUW8|R9TUW8_BACLI	61217.1	46025.9	66028.9	76247.1	74077.4	88997.7	74969	79014.5	80907.1
tr|R9TYL1|R9TYL1_BACLI	480.671	11484.9	4951.28	11308.7	9882.75	12571.4	8518.51	8497.03	8143.47
tr|R9TWS6|R9TWS6_BACLI	14564	23715.9	6520.4	19002.6	572.109	9437.95	10062.3	12376.7	9835.28
tr|R9TZY9|R9TZY9_BACLI	18792.7	8926.5	16075.9	10593.7	11753.4	34281.8	41224.7	6010.13	1412.6
tr|R9TQV3|R9TQV3_BACLI	51947.1	57586.5	41383.3	75968.8	68959.3	60480.9	87822.8	85214.2	85651.8
tr|R9TV95|R9TV95_BACLI	44069.3	8194.06	2620.5	47908.1	49073.6	6639.42	21329.4	4651.74	57791.4
tr|R9TYP6|R9TYP6_BACLI	55521.2	721.311	48009.8	1375.49	10157.6	29831.2	16291.6	10812.4	7721.81
tr|R9TUP9|R9TUP9_BACLI	96997	95333.2	84178.7	79829.7	10251.3	91332.9	61033.1	76679.2	77722.2
tr|R9U2E1|R9U2E1_BACLI	19404.8	11886	8060.12	16303.7	6586.15	7918.95	129456	4731.96	123705
tr|R9TR73|R9TR73_BACLI	3629.67	20639.8	17637.1	26268.7	24017.8	22568.1	23217.6	22856.8	25371.8
tr|R9TUZ5|R9TUZ5_BACLI	6749.84	6326.92	3890.12	5160.97	4641.34	6454.96	1563.94	2328.9	2368.09
tr|R9TSU5|R9TSU5_BACLI	3431.73	334.907	5063.03	389.442	6289.98	4466.15	3738.94	5803.91	3843.64
tr|R9TY97|R9TY97_BACLI	20703.4	14432.2	20378.4	24717.6	22463.8	18702.4	13505.7	11767.7	11519.2
RRRRRtr|R9TWY6|R9TWY6_BACLI	12182.1	2447.28	24641.1	5265.63	15068	7591.9	29510.5	11035.3	888.163
tr|R9TRW9|R9TRW9_BACLI	31948.4	36259.1	42642	32760.4	40551.9	34357.7	27194.5	53696.4	49968.5
tr|R9U077|R9U077_BACLI	44483.7	35504.2	50381.3	13334.1	23735.4	15677.5	43008	26506.8	32425.8
tr|R9TWH2|R9TWH2_BACLI	7858.59	19421.4	6890.95	10406.4	480.607	16067.6	15968	24200.4	22290.1

## Sheet: SWATH-MS raw data 3
Later phase SWATH-MS Data
Group	p5_1	p5_2	p5_3	p10_1	p10_2	p10_3	p_1	p_2	p_3
tr|R9TSP3|R9TSP3_BACLI	1.08029e+06	1.13359e+06	1.07963e+06	1.40152e+06	1.42758e+06	1.47655e+06	1.45484e+06	1.51495e+06	1.52863e+06
tr|R9TU02|R9TU02_BACLI	1.21351e+06	966828	1.02183e+06	1.37436e+06	1.14302e+06	1.10631e+06	2.13002e+06	2.11757e+06	2.57518e+06
tr|R9TQY4|R9TQY4_BACLI	904161	891124	918359	1.17166e+06	1.10673e+06	1.12411e+06	1.11654e+06	1.16802e+06	1.16799e+06
tr|R9TW87|R9TW87_BACLI	2.59217e+06	2.61513e+06	2.68729e+06	2.4754e+06	2.37796e+06	2.50302e+06	4.7463e+06	4.91658e+06	5.03248e+06
tr|R9TU40|R9TU40_BACLI	2.73248e+06	2.62289e+06	2.85815e+06	3.23476e+06	3.64785e+06	3.38541e+06	2.68165e+06	2.84398e+06	3.00914e+06
tr|R9U220|R9U220_BACLI	9.25979e+06	9.85704e+06	7.88844e+06	1.09717e+07	1.16112e+07	1.14979e+07	7.73177e+06	6.03846e+06	8.06861e+06
tr|R9TNM2|R9TNM2_BACLI	974126	938728	1.00423e+06	1.00989e+06	1.19335e+06	1.19808e+06	1.39606e+06	1.44273e+06	1.41839e+06
tr|R9TXW2|R9TXW2_BACLI	2.48673e+06	2.69386e+06	2.45571e+06	3.38628e+06	3.41144e+06	3.51824e+06	3.32672e+06	3.705e+06	4.18344e+06
tr|R9TV71|R9TV71_BACLI	3.16497e+06	2.75857e+06	2.89863e+06	499041	446983	439396	6.45294e+06	6.68717e+06	6.972e+06
tr|R9TND5|R9TND5_BACLI	2.85675e+06	2.81718e+06	2.83785e+06	3.17357e+06	3.10285e+06	3.09714e+06	4.45325e+06	4.76837e+06	4.79032e+06
tr|R9TU93|R9TU93_BACLI	2.00604e+06	1.92417e+06	2.15473e+06	2.03753e+06	2.42632e+06	1.94288e+06	2.81265e+06	3.44383e+06	3.52778e+06
tr|R9TW21|R9TW21_BACLI	2.10333e+06	1.96663e+06	2.18292e+06	2.59353e+06	2.55848e+06	2.48723e+06	2.48697e+06	2.18942e+06	2.26105e+06
tr|R9TZB7|R9TZB7_BACLI	2.81606e+06	2.65815e+06	2.87284e+06	3.36114e+06	3.40226e+06	3.21858e+06	1.6859e+06	1.43985e+06	1.55559e+06
tr|R9TYR2|R9TYR2_BACLI	4.40943e+06	4.23851e+06	4.32677e+06	5.14551e+06	5.6662e+06	5.02462e+06	2.81578e+06	2.66974e+06	2.60678e+06
tr|R9U0H5|R9U0H5_BACLI	3.15611e+06	3.04138e+06	3.02495e+06	2.8461e+06	2.91951e+06	2.70281e+06	3.55449e+06	3.49208e+06	3.60815e+06
tr|R9TSQ0|R9TSQ0_BACLI	3.7665e+06	4.05929e+06	4.28114e+06	5.10427e+06	5.44933e+06	4.97363e+06	4.10179e+06	4.07078e+06	4.12043e+06
tr|R9TUI8|R9TUI8_BACLI	226661	239599	235072	222903	131377	152777	1.31507e+06	1.35511e+06	1.35105e+06
tr|R9U0M2|R9U0M2_BACLI	9.76974e+06	9.71288e+06	1.01784e+07	1.12999e+07	1.13231e+07	1.15566e+07	9.43712e+06	9.451e+06	9.59957e+06
tr|R9TUI5|R9TUI5_BACLI	751028	775173	797456	910976	938918	906789	1.06266e+06	996179	1.10483e+06
tr|R9TZC6|R9TZC6_BACLI	1.57245e+06	1.43986e+06	1.40252e+06	2.92705e+06	3.12219e+06	2.69747e+06	468730	528355	492481
tr|R9U0K2|R9U0K2_BACLI	972726	1.01455e+06	1.02341e+06	1.31295e+06	1.34369e+06	1.32509e+06	786446	802914	776770
tr|R9U1L0|R9U1L0_BACLI	1.26657e+06	1.25469e+06	1.13821e+06	1.41476e+06	1.4487e+06	1.38456e+06	2.64258e+06	2.75946e+06	2.86771e+06
tr|R9TTE5|R9TTE5_BACLI	523783	573621	583341	585013	658212	641660	723911	792253	727285
tr|R9TPD1|R9TPD1_BACLI	836888	785370	770128	936378	896721	811234	874454	942576	873596
tr|R9TQY9|R9TQY9_BACLI	1.26084e+07	1.24011e+07	1.28442e+07	1.47592e+07	1.57539e+07	1.45876e+07	1.14789e+07	1.24868e+07	1.21029e+07
tr|R9TW23|R9TW23_BACLI	719465	693246	493712	724622	669724	600478	754845	856920	853588
tr|R9U138|R9U138_BACLI	148856	138623	95374.3	91160.6	169401	128235	316776	484740	460833
tr|R9U3I8|R9U3I8_BACLI	1.65513e+06	1.66474e+06	1.71188e+06	2.09789e+06	2.01234e+06	2.07763e+06	383033	399960	387648
tr|R9TUE4|R9TUE4_BACLI	702763	760453	761111	725222	851071	837801	702092	643113	602984
tr|R9U1L8|R9U1L8_BACLI	1.41037e+06	1.43206e+06	1.45499e+06	1.62067e+06	1.59664e+06	1.62913e+06	2.21586e+06	2.1893e+06	2.25998e+06
tr|R9TZT6|R9TZT6_BACLI	1.23186e+06	1.32582e+06	1.35788e+06	1.61503e+06	1.70181e+06	1.72444e+06	1.3067e+06	1.22142e+06	1.27015e+06
tr|R9TS18|R9TS18_BACLI	1.14719e+06	1.0064e+06	1.21357e+06	1.13131e+06	1.17772e+06	1.30076e+06	1.36128e+06	1.30016e+06	1.34703e+06
tr|R9U099|R9U099_BACLI	629077	520088	479549	573943	601106	580151	701075	674061	549299
tr|R9TZA3|R9TZA3_BACLI	3.20841e+06	2.83808e+06	3.13911e+06	3.96332e+06	4.19445e+06	4.08834e+06	2.93987e+06	3.27176e+06	3.37687e+06
tr|R9TNS6|R9TNS6_BACLI	1.57709e+06	1.55193e+06	1.63046e+06	2.08943e+06	2.12495e+06	2.17853e+06	1.65307e+06	1.72462e+06	1.67004e+06
tr|R9TZI9|R9TZI9_BACLI	1.69051e+06	1.81401e+06	1.85861e+06	2.08008e+06	2.22663e+06	2.12203e+06	3.58639e+06	3.71579e+06	3.51435e+06
tr|R9TQH6|R9TQH6_BACLI	809615	872730	845739	1.08713e+06	1.09521e+06	1.27789e+06	579047	565435	499246
tr|R9TUN6|R9TUN6_BACLI	2.91044e+06	2.84025e+06	3.02394e+06	3.38141e+06	3.49437e+06	3.39162e+06	3.26061e+06	3.13867e+06	3.32832e+06
tr|R9TVV9|R9TVV9_BACLI	1.00102e+06	952802	993578	1.18966e+06	1.32101e+06	1.25287e+06	1.03943e+06	1.10002e+06	1.021e+06
tr|R9U0K5|R9U0K5_BACLI	6.53239e+06	6.61504e+06	6.85034e+06	6.66386e+06	6.86708e+06	6.70042e+06	8.58181e+06	8.87429e+06	8.98701e+06
tr|R9TV52|R9TV52_BACLI	2.37421e+06	2.33092e+06	2.52718e+06	2.83137e+06	2.9159e+06	2.9215e+06	1.80618e+06	1.92489e+06	1.83879e+06
tr|R9TZB9|R9TZB9_BACLI	1.99909e+06	1.88874e+06	2.08071e+06	2.46154e+06	1.22533e+06	2.48257e+06	1.81551e+06	1.95708e+06	1.9934e+06
tr|R9TXL3|R9TXL3_BACLI	889931	904288	864829	1.20104e+06	1.14136e+06	1.22251e+06	966410	1.00884e+06	895845
tr|R9TSL6|R9TSL6_BACLI	617399	558620	636428	690415	723814	616749	600368	667724	677496
tr|R9U227|R9U227_BACLI	4.09844e+06	4.0718e+06	4.11801e+06	5.36185e+06	5.46163e+06	5.51903e+06	9.50465e+06	9.53664e+06	9.50706e+06
tr|R9TXU9|R9TXU9_BACLI	1.01016e+06	1.00264e+06	1.11516e+06	1.37034e+06	1.4605e+06	1.32904e+06	1.12618e+06	1.08494e+06	1.29221e+06
tr|R9TXK3|R9TXK3_BACLI	1.88764e+06	1.51471e+06	1.62605e+06	1.91695e+06	2.33077e+06	1.85541e+06	2.30208e+06	2.29045e+06	1.98523e+06
tr|R9TSS4|R9TSS4_BACLI	793987	976798	990338	1.24371e+06	1.29956e+06	1.21385e+06	701470	674997	587713
tr|R9U0R8|R9U0R8_BACLI	2.47663e+06	2.42009e+06	2.60083e+06	1.57182e+06	1.7146e+06	1.69506e+06	3.23584e+06	3.35148e+06	3.50907e+06
tr|R9U162|R9U162_BACLI	847666	760214	828098	851074	851753	931794	887428	919189	943088
tr|R9TZL6|R9TZL6_BACLI	696556	566942	699989	833621	831387	785979	653602	690813	748980
tr|R9TVV5|R9TVV5_BACLI	1.13245e+06	1.04771e+06	1.06393e+06	1.23842e+06	1.22833e+06	1.1954e+06	2.62739e+06	2.77084e+06	2.77031e+06
tr|R9TXQ6|R9TXQ6_BACLI	1.62535e+06	1.57793e+06	2.011e+06	1.66693e+06	1.70708e+06	1.72979e+06	1.91496e+06	2.00119e+06	1.80963e+06
tr|R9TZH6|R9TZH6_BACLI	1.23405e+06	1.12966e+06	1.26402e+06	2.01938e+06	2.04279e+06	1.88701e+06	854084	1.0587e+06	997545
tr|R9TX54|R9TX54_BACLI	279869	257528	283761	326967	278562	303510	263732	251553	252390
tr|R9U2W3|R9U2W3_BACLI	2.81236e+06	2.90465e+06	2.94881e+06	3.49027e+06	3.40344e+06	3.40275e+06	3.17754e+06	3.21131e+06	3.31916e+06
tr|R9TXH9|R9TXH9_BACLI	6.66621e+06	7.35922e+06	6.09349e+06	8.20113e+06	6.45093e+06	7.89134e+06	6.23612e+06	9.28225e+06	6.47648e+06
tr|R9U003|R9U003_BACLI	931908	961169	1.01146e+06	971914	1.16001e+06	1.37462e+06	1.11004e+06	1.08684e+06	964560
tr|R9U0N4|R9U0N4_BACLI	1.76511e+06	1.68936e+06	1.70047e+06	1.93487e+06	1.68935e+06	1.72828e+06	1.53451e+06	1.29387e+06	1.38286e+06
tr|R9U1Y5|R9U1Y5_BACLI	1.31682e+06	1.33896e+06	1.32699e+06	1.47868e+06	1.51348e+06	1.55684e+06	1.63395e+06	1.55306e+06	1.69123e+06
tr|R9U3T7|R9U3T7_BACLI	1.13384e+07	1.55323e+07	1.11899e+07	1.69579e+07	1.79895e+07	1.74933e+07	1.7316e+07	1.77237e+07	1.79071e+07
tr|R9TVG9|R9TVG9_BACLI	2.61447e+06	2.39935e+06	2.59186e+06	3.10484e+06	3.1223e+06	3.09035e+06	3.40564e+06	3.35101e+06	3.50409e+06
tr|R9TTV9|R9TTV9_BACLI	353617	332072	299846	310073	323793	380573	449740	412795	481246
tr|R9TYT5|R9TYT5_BACLI	2.00052e+06	2.03501e+06	2.00372e+06	2.29853e+06	2.42884e+06	2.58561e+06	1.63444e+06	1.59091e+06	1.63884e+06
tr|R9U1P5|R9U1P5_BACLI	467467	477838	451462	447276	533898	543458	646159	652060	609448
tr|R9U0S3|R9U0S3_BACLI	1.83216e+06	1.82825e+06	1.98638e+06	2.28021e+06	2.40291e+06	2.32203e+06	1.52966e+06	1.60614e+06	1.61041e+06
tr|R9TNU5|R9TNU5_BACLI	1.91855e+06	1.89881e+06	1.88462e+06	2.28461e+06	2.99226e+06	2.46527e+06	1.67843e+06	1.82902e+06	1.91093e+06
tr|R9TVP3|R9TVP3_BACLI	1.24629e+06	1.23887e+06	1.253e+06	1.3965e+06	1.57371e+06	1.40422e+06	1.16005e+06	1.18793e+06	1.09155e+06
tr|R9U255|R9U255_BACLI	3.41961e+07	3.46202e+07	3.53583e+07	3.94088e+07	4.08229e+07	4.00664e+07	9.67744e+06	9.74523e+06	9.96231e+06
tr|R9U0S1|R9U0S1_BACLI	2.68314e+06	2.65687e+06	2.78898e+06	3.01917e+06	3.16711e+06	3.09149e+06	1.53856e+06	1.63366e+06	1.70577e+06
tr|R9U2T7|R9U2T7_BACLI	1.68565e+06	1.74483e+06	1.80794e+06	2.12177e+06	2.13226e+06	1.90051e+06	1.62226e+06	1.56749e+06	1.55698e+06
tr|R9U0H1|R9U0H1_BACLI	634619	599958	648045	631036	630296	608656	994920	993502	1.02901e+06
tr|R9U0I0|R9U0I0_BACLI	274116	268332	306078	255273	274210	263858	1.07556e+06	1.07106e+06	1.06335e+06
tr|R9TQY1|R9TQY1_BACLI	1.10702e+06	1.05688e+06	1.07846e+06	1.39858e+06	1.35018e+06	1.41616e+06	902170	933833	968825
tr|R9U2V8|R9U2V8_BACLI	242790	301913	304146	266889	355112	249645	572166	563549	580018
tr|R9TQP9|R9TQP9_BACLI	1.6179e+06	1.97313e+06	1.66426e+06	1.69991e+06	1.53259e+06	1.65174e+06	1.69869e+06	1.75508e+06	1.53392e+06
tr|R9TRB8|R9TRB8_BACLI	1.79863e+06	1.69381e+06	1.74445e+06	2.01356e+06	1.96088e+06	2.06626e+06	1.71646e+06	1.91915e+06	1.79214e+06
tr|R9TTU1|R9TTU1_BACLI	461237	519855	542217	736507	700698	688361	815582	850570	899202
tr|R9TX92|R9TX92_BACLI	2.00896e+06	1.96183e+06	1.99618e+06	2.54758e+06	2.63657e+06	2.51893e+06	2.06068e+06	2.10004e+06	2.18545e+06
tr|R9TY80|R9TY80_BACLI	110811	70350.5	99413.5	131820	96326.7	100523	198275	223109	189143
tr|R9TUK9|R9TUK9_BACLI	530579	529804	567071	600175	651388	675215	736285	864564	764431
tr|R9TR17|R9TR17_BACLI	786415	793516	788009	1.18951e+06	1.27358e+06	1.18114e+06	803098	1.08266e+06	986430
tr|R9TV48|R9TV48_BACLI	924724	917593	895623	1.15163e+06	1.21492e+06	1.2563e+06	1.07685e+06	1.05385e+06	1.19244e+06
tr|R9TRC9|R9TRC9_BACLI	325510	358470	345653	428835	519036	398281	249286	192923	222604
tr|R9TVI3|R9TVI3_BACLI	123037	140898	112802	115851	180236	150203	209109	253385	203347
tr|R9TV22|R9TV22_BACLI	1.62685e+06	1.57875e+06	1.6754e+06	1.89585e+06	1.99929e+06	1.97421e+06	2.04107e+06	2.26123e+06	2.10973e+06
tr|R9TT70|R9TT70_BACLI	691586	651404	734488	857808	832543	823261	585245	684219	707928
tr|R9TTN4|R9TTN4_BACLI	1.23054e+06	1.25977e+06	1.26547e+06	1.55929e+06	1.65098e+06	1.44794e+06	1.53619e+06	1.57987e+06	1.55887e+06
tr|R9TZN1|R9TZN1_BACLI	300621	255035	298381	298470	328993	350392	442947	434086	484350
tr|R9TZ29|R9TZ29_BACLI	982128	930159	1.0848e+06	1.26644e+06	1.40321e+06	1.35437e+06	1.6147e+06	1.55041e+06	1.56047e+06
tr|R9U1C5|R9U1C5_BACLI	1.622e+06	1.53846e+06	1.65848e+06	1.85723e+06	1.93956e+06	1.93532e+06	2.44475e+06	2.463e+06	2.48035e+06
tr|R9TZN4|R9TZN4_BACLI	2.05979e+06	2.05249e+06	2.10094e+06	2.37116e+06	2.46376e+06	2.4434e+06	2.24798e+06	2.33479e+06	2.27148e+06
tr|R9TT56|R9TT56_BACLI	1.13851e+06	1.04729e+06	1.3007e+06	1.33013e+06	1.66273e+06	1.40195e+06	876439	1.04204e+06	1.11564e+06
tr|R9TYR1|R9TYR1_BACLI	564151	559725	532977	662646	656342	647401	914901	977849	902224
tr|R9TZ21|R9TZ21_BACLI	630579	518337	637642	708399	789729	773558	718534	577237	637691
tr|R9TU68|R9TU68_BACLI	294688	355210	329764	294934	326682	202663	660046	705779	553944
tr|R9TNQ1|R9TNQ1_BACLI	2.42453e+06	2.45665e+06	2.53399e+06	3.27333e+06	3.16311e+06	3.42074e+06	2.43155e+06	2.63452e+06	2.44511e+06
tr|R9TQZ4|R9TQZ4_BACLI	1.1814e+06	1.19384e+06	1.21038e+06	1.48935e+06	1.48734e+06	1.58764e+06	1.04501e+06	1.10899e+06	1.06295e+06
tr|R9TY72|R9TY72_BACLI	200694	140160	181338	179627	176169	166367	121634	219197	157401
tr|R9TW09|R9TW09_BACLI	450500	434633	460157	505040	503654	514620	533297	555937	552093
tr|R9TTN7|R9TTN7_BACLI	236518	261653	216366	179579	280243	144267	280593	417103	335898
tr|R9U1P7|R9U1P7_BACLI	1.28197e+06	1.32219e+06	1.36985e+06	1.84011e+06	1.56624e+06	1.94971e+06	1.35821e+06	1.14151e+06	1.07445e+06
tr|R9TWY7|R9TWY7_BACLI	77353.6	78631.9	111597	119336	97508.5	102626	135280	149906	106289
tr|R9TPI8|R9TPI8_BACLI	1.88308e+06	1.54701e+06	2.41718e+06	2.61154e+06	2.27966e+06	2.61394e+06	1.50437e+06	938101	1.20622e+06
tr|R9TZ05|R9TZ05_BACLI	671385	722652	748031	1.07737e+06	976560	1.02587e+06	663003	599406	679919
tr|R9TUX2|R9TUX2_BACLI	507858	399593	506043	413142	469510	422969	458222	380692	510902
tr|R9TXG8|R9TXG8_BACLI	975364	819250	912425	1.3054e+06	1.18294e+06	1.39751e+06	690910	865706	743710
tr|R9TZ03|R9TZ03_BACLI	372174	331161	391241	500169	468723	422826	494596	532676	529481
tr|R9TY52|R9TY52_BACLI	664366	601354	654303	764524	792858	774907	646816	625030	650632
tr|R9TV15|R9TV15_BACLI	158381	143806	164729	196102	182579	170341	178583	152481	174810
tr|R9TXV8|R9TXV8_BACLI	53588.4	67127.6	55606	59959.8	95818	56746.1	95108	75670.6	97222.9
tr|R9TRB1|R9TRB1_BACLI	849527	594385	915740	680569	303539	715170	1.24498e+06	1.2139e+06	1.16228e+06
tr|R9TWR5|R9TWR5_BACLI	496571	493719	548059	740336	748411	679927	465380	453171	470327
tr|R9TVY9|R9TVY9_BACLI	1.42777e+06	1.4915e+06	1.59302e+06	2.02374e+06	2.11987e+06	1.9991e+06	1.24252e+06	1.21961e+06	1.14952e+06
tr|R9TZG3|R9TZG3_BACLI	1.12906e+06	1.11287e+06	1.18642e+06	1.39151e+06	1.52505e+06	1.49306e+06	1.16558e+06	1.03615e+06	1.09335e+06
tr|R9TY87|R9TY87_BACLI	468732	536269	557058	640552	656127	669564	589782	668840	589956
tr|R9TZ43|R9TZ43_BACLI	466972	466016	472586	496916	544020	514626	500221	519477	462115
tr|R9TZL9|R9TZL9_BACLI	3.78463e+06	4.1797e+06	4.31541e+06	4.81697e+06	4.92338e+06	4.77022e+06	3.88631e+06	3.89673e+06	3.85447e+06
tr|R9U0R2|R9U0R2_BACLI	201375	191792	211892	314320	307017	295977	225879	242830	237166
tr|R9U1U4|R9U1U4_BACLI	787127	883572	826034	903425	894895	1.11475e+06	636417	792951	612428
tr|R9U2C3|R9U2C3_BACLI	481268	590445	631146	716970	630571	582438	549132	447688	530506
tr|R9U3B3|R9U3B3_BACLI	4.45107e+06	4.40639e+06	4.51359e+06	4.6232e+06	4.9178e+06	4.78528e+06	2.71811e+06	2.77434e+06	2.69656e+06
tr|R9TYU6|R9TYU6_BACLI	554399	573016	651694	668355	770416	610070	533016	536767	615435
tr|R9U2Y3|R9U2Y3_BACLI	1.64724e+06	1.65047e+06	1.67913e+06	1.90872e+06	1.87894e+06	1.97127e+06	3.19056e+06	3.37e+06	3.35492e+06
tr|R9U262|R9U262_BACLI	935649	908000	765522	1.10885e+06	823778	1.23449e+06	336404	650277	458162
tr|R9U3E0|R9U3E0_BACLI	286921	278243	342147	362176	337335	379849	152680	185091	162823
tr|R9U1G8|R9U1G8_BACLI	255909	174044	224338	384275	413637	361512	313899	339523	321718
tr|R9TSI3|R9TSI3_BACLI	792224	889106	718585	1.09823e+06	930836	1.06164e+06	935547	1.04247e+06	909273
tr|R9TS60|R9TS60_BACLI	1.11793e+06	1.12392e+06	1.19326e+06	1.45032e+06	1.52592e+06	1.4363e+06	1.25068e+06	1.28692e+06	1.27911e+06
tr|R9TSW9|R9TSW9_BACLI	382626	334432	345789	492023	519449	479342	265258	343833	360052
tr|R9TST8|R9TST8_BACLI	1.99638e+06	2.00281e+06	2.01335e+06	3.02354e+06	2.88221e+06	3.00579e+06	2.32715e+06	2.47713e+06	2.38986e+06
tr|R9TWQ3|R9TWQ3_BACLI	392251	379144	427558	470530	479821	906721	416382	420328	231439
tr|R9TUI4|R9TUI4_BACLI	395609	344697	347317	509902	502905	440650	293058	273691	331339
tr|R9TXY9|R9TXY9_BACLI	295781	281235	317079	374115	344176	421696	242732	149931	191286
tr|R9TUG3|R9TUG3_BACLI	447008	339592	394065	630012	541861	501193	324172	321897	337660
tr|R9TRA6|R9TRA6_BACLI	581934	581186	579051	590690	668004	692758	700812	638172	628422
tr|R9TXI6|R9TXI6_BACLI	346522	364004	366432	474511	452892	455275	313256	378208	388892
tr|R9TV89|R9TV89_BACLI	972675	981377	987800	1.43791e+06	1.45155e+06	1.46644e+06	865032	874797	885453
tr|R9U060|R9U060_BACLI	402483	392401	358023	547789	365544	525977	531457	523242	492601
tr|R9TPA2|R9TPA2_BACLI	262432	226355	187293	216425	237469	191123	258898	270672	296299
tr|R9TXB3|R9TXB3_BACLI	460794	218847	220586	362975	321058	262005	366080	336858	425819
tr|R9U355|R9U355_BACLI	555416	586491	473736	651989	709310	624990	601420	785000	759580
tr|R9TYK9|R9TYK9_BACLI	292359	300138	285483	257264	321124	322196	357345	363043	348264
tr|R9TVU9|R9TVU9_BACLI	974336	1.00129e+06	1.0111e+06	1.15217e+06	1.19816e+06	1.24114e+06	1.09534e+06	1.09226e+06	1.1508e+06
tr|R9TZB6|R9TZB6_BACLI	1.37781e+06	1.32081e+06	1.42271e+06	1.57688e+06	1.59458e+06	1.62152e+06	2.37578e+06	2.37682e+06	2.44639e+06
tr|R9TYN5|R9TYN5_BACLI	533141	638451	581730	677753	701992	677669	766927	773480	738671
tr|R9TTJ6|R9TTJ6_BACLI	50444	104091	38882.3	119220	131463	94008.2	485002	515394	490951
tr|R9TYW5|R9TYW5_BACLI	348909	353500	356161	457165	477027	418856	282061	122744	255401
tr|R9U0X5|R9U0X5_BACLI	348561	349320	298085	370672	408954	460382	414183	459247	407235
tr|R9TSM6|R9TSM6_BACLI	775315	841150	799398	955184	955674	983101	718570	734490	716944
tr|R9TXH7|R9TXH7_BACLI	386925	376061	403622	444962	496310	444696	624966	660036	669982
tr|R9TXD5|R9TXD5_BACLI	239539	153648	217783	258939	248958	300137	235970	257953	291065
tr|R9TRS1|R9TRS1_BACLI	2.88366e+06	2.66146e+06	2.34166e+06	2.12053e+06	3.03816e+06	2.3609e+06	893941	1.09627e+06	1.07141e+06
tr|R9TWX9|R9TWX9_BACLI	132114	130351	144973	124627	156197	140475	187904	140137	153811
tr|R9TTK8|R9TTK8_BACLI	820958	843079	806730	1.00728e+06	990859	1.04645e+06	1.968e+06	1.9282e+06	2.02009e+06
tr|R9TYH0|R9TYH0_BACLI	749109	739616	813128	765107	770871	734021	1.56582e+06	1.60901e+06	1.55572e+06
tr|R9TW25|R9TW25_BACLI	789245	812673	855300	904438	686626	970728	880315	890547	791795
tr|R9TRQ3|R9TRQ3_BACLI	815558	796156	816837	886302	927882	887533	1.13554e+06	1.12707e+06	1.1795e+06
tr|R9U0Z4|R9U0Z4_BACLI	286835	318449	235153	339067	230954	337100	498930	506881	425406
tr|R9TX52|R9TX52_BACLI	177090	232820	235929	226646	249195	236328	399052	490097	376504
tr|R9TPU2|R9TPU2_BACLI	516154	543982	509093	597604	834764	699042	581798	613228	525884
tr|R9TVR9|R9TVR9_BACLI	1.1693e+06	1.05391e+06	1.12754e+06	1.22851e+06	1.17276e+06	1.18004e+06	1.32077e+06	1.19104e+06	1.19607e+06
tr|R9TY50|R9TY50_BACLI	232691	275455	133650	311903	261207	364291	248373	283025	304220
tr|R9TQ43|R9TQ43_BACLI	841662	842356	871429	1.05005e+06	1.01591e+06	1.04294e+06	697596	670623	746017
tr|R9TWY3|R9TWY3_BACLI	177068	159511	162252	186178	197476	191318	167155	92766.6	174559
tr|R9U0Q6|R9U0Q6_BACLI	549692	505810	580099	583927	635853	591734	547175	556962	568134
tr|R9TXM0|R9TXM0_BACLI	45786.4	60845.9	132652	152164	108548	144263	118093	152259	152602
tr|R9TUH2|R9TUH2_BACLI	167250	132431	160523	171268	220336	158344	294414	153593	176785
tr|R9TRK9|R9TRK9_BACLI	1.94173e+06	1.90913e+06	1.94561e+06	2.19001e+06	2.31126e+06	2.19307e+06	1.72989e+06	1.67291e+06	1.7698e+06
tr|R9TXX2|R9TXX2_BACLI	549471	522019	590374	543284	739882	724635	531176	404230	547567
tr|R9TUG1|R9TUG1_BACLI	397614	388724	377219	400341	534396	496464	266948	243910	293446
tr|R9U1T0|R9U1T0_BACLI	464510	398786	481478	507687	519446	517578	500593	496199	512883
tr|R9TT18|R9TT18_BACLI	126307	220126	80357.2	180590	222260	29130	171836	144694	197166
tr|R9TYB2|R9TYB2_BACLI	1.03697e+07	9.26242e+06	9.80894e+06	1.09971e+07	1.16091e+07	1.08104e+07	8.53744e+06	8.39948e+06	8.50908e+06
tr|R9TTE2|R9TTE2_BACLI	303693	337117	307458	410851	409879	411210	343752	424234	402712
tr|R9TVZ2|R9TVZ2_BACLI	448658	382856	403120	348654	409241	415333	628557	620030	581381
tr|R9TXK4|R9TXK4_BACLI	402505	408178	394361	479420	516182	518544	343923	333421	371641
tr|R9TW11|R9TW11_BACLI	80183.2	62784.9	59738.2	81071.5	48457.7	72688.5	1.3965e+06	1.38809e+06	1.43962e+06
tr|R9TZR1|R9TZR1_BACLI	555132	579546	744929	794454	851244	832290	805586	812547	715167
tr|R9TVY3|R9TVY3_BACLI	122789	122596	121636	130366	137878	155528	180247	200566	239653
tr|R9TW02|R9TW02_BACLI	391505	410104	378538	570876	612732	604250	558693	437429	364445
tr|R9TNQ7|R9TNQ7_BACLI	2.04404e+06	2.05469e+06	2.25086e+06	2.633e+06	2.74733e+06	2.66634e+06	1.8227e+06	1.89027e+06	1.87266e+06
tr|R9TYK0|R9TYK0_BACLI	133752	83722.5	111241	104319	195403	197493	1.05778e+06	1.09671e+06	1.2239e+06
tr|R9TW35|R9TW35_BACLI	1.97141e+06	2.01549e+06	1.81767e+06	2.07473e+06	2.15219e+06	2.09669e+06	2.3447e+06	2.37609e+06	2.34412e+06
tr|R9U163|R9U163_BACLI	308680	312150	385714	430465	402602	424260	258869	386021	276972
tr|R9TRV6|R9TRV6_BACLI	295622	250846	281622	339096	321791	323127	287037	319538	297585
tr|R9TT42|R9TT42_BACLI	794307	911545	944500	937633	888072	929848	999465	1.02573e+06	966654
tr|R9TU90|R9TU90_BACLI	307718	378757	384213	406029	457938	390050	528625	481377	477653
tr|R9TVY5|R9TVY5_BACLI	798111	846492	857548	885907	986613	954205	971277	1.00865e+06	1.28449e+06
tr|R9TZH3|R9TZH3_BACLI	821718	790184	866446	952926	931168	941604	950691	948373	1.00476e+06
tr|R9U0S6|R9U0S6_BACLI	121351	119584	112911	82238.5	161717	142447	250346	154690	186161
tr|R9U0B2|R9U0B2_BACLI	288429	226945	481085	370622	510180	393644	304244	265940	436132
tr|R9TST2|R9TST2_BACLI	773181	749236	844375	733066	1.20579e+06	1.04544e+06	814394	786171	704609
tr|R9TX76|R9TX76_BACLI	314834	310309	357859	453919	319115	434177	351794	339509	370685
tr|R9U095|R9U095_BACLI	337115	339357	410445	408359	380925	395076	455463	448589	439298
tr|R9U358|R9U358_BACLI	2.52862e+06	2.51604e+06	2.67165e+06	2.92249e+06	2.97054e+06	2.9837e+06	3.19588e+06	3.2841e+06	3.23223e+06
tr|R9U0Q8|R9U0Q8_BACLI	1.04412e+06	1.06656e+06	1.07681e+06	1.30955e+06	1.32804e+06	1.2498e+06	961580	1.02261e+06	1.08645e+06
tr|R9TTW3|R9TTW3_BACLI	124429	172633	161497	222467	186696	205757	152121	107613	138202
tr|R9TQQ3|R9TQQ3_BACLI	46981.1	99433.9	123533	53068.4	51203.2	71154.1	199967	101033	118490
tr|R9TS65|R9TS65_BACLI	3.78689e+06	4.12049e+06	3.93752e+06	4.76792e+06	4.93261e+06	4.99785e+06	3.75882e+06	4.00677e+06	4.20124e+06
tr|R9TYY1|R9TYY1_BACLI	126228	164955	169304	320492	345960	178707	149869	128290	148874
tr|R9U0Q3|R9U0Q3_BACLI	458941	480785	437908	560159	485178	541435	524235	490385	472816
tr|R9TYR9|R9TYR9_BACLI	402070	379021	376697	458183	445830	519355	331455	332903	384704
tr|R9TZI2|R9TZI2_BACLI	90790.4	60087.5	87690.4	73005.2	122298	116830	103586	122182	81981.7
tr|R9TYX8|R9TYX8_BACLI	305714	179679	230337	276680	402113	209599	124877	181458	304414
tr|R9TWW0|R9TWW0_BACLI	355252	312486	312785	501697	539142	557226	330474	330278	274142
tr|R9TWW5|R9TWW5_BACLI	247126	399488	266951	321195	373356	482929	293480	424310	267214
tr|R9TPG2|R9TPG2_BACLI	706201	638228	657185	843714	939359	854795	1.06617e+06	1.19458e+06	1.13115e+06
tr|R9TST6|R9TST6_BACLI	95539.7	71918.1	82582.4	89317.1	67660.8	114167	47048.9	164179	94976.4
tr|R9U3X2|R9U3X2_BACLI	186826	153843	140018	156831	197219	169034	154891	237510	214317
tr|R9TZ13|R9TZ13_BACLI	844146	829797	874080	958611	816212	778199	932039	1.0006e+06	962059
tr|R9TWW6|R9TWW6_BACLI	700566	679206	672732	765313	788964	806228	1.06514e+06	1.06085e+06	1.10358e+06
tr|R9TUG5|R9TUG5_BACLI	451335	306085	309937	397871	430660	375489	249248	224651	275169
tr|R9TPJ8|R9TPJ8_BACLI	632142	687881	695239	842016	872064	883606	585208	582400	548954
tr|R9TQL6|R9TQL6_BACLI	163979	126702	168842	203884	189794	196568	200053	184236	231865
tr|R9TNU0|R9TNU0_BACLI	474310	496626	564979	722514	701176	715214	496160	567966	575083
tr|R9TZ64|R9TZ64_BACLI	312602	278488	336359	339295	402581	410205	239847	235282	225909
tr|R9TTF3|R9TTF3_BACLI	67256.6	49152.1	60901.2	94164.4	73472.6	90217.7	117378	148776	161882
tr|R9TS59|R9TS59_BACLI	463361	498601	484436	511256	509911	528196	474794	492805	475862
tr|R9TZ30|R9TZ30_BACLI	278052	327023	303040	172199	213441	210538	248088	224637	222166
tr|R9U148|R9U148_BACLI	691971	762272	758385	913644	910609	968695	953802	886593	916825
tr|R9TP99|R9TP99_BACLI	43319.6	59797.2	67891.5	69332	80858.9	112422	68154.3	56443.2	43666.6
tr|R9TUK1|R9TUK1_BACLI	43294.4	42121.1	28628.7	66701	56041.3	55611.3	28147	74537.5	62195.5
tr|R9TPN0|R9TPN0_BACLI	989880	1.06304e+06	1.06236e+06	1.28524e+06	1.30084e+06	573518	962175	1.02779e+06	963446
tr|R9TT44|R9TT44_BACLI	133896	91213.2	125655	144237	157271	101584	168572	148329	160519
tr|R9TXA4|R9TXA4_BACLI	3.17685e+06	3.00716e+06	3.11985e+06	3.50491e+06	3.49522e+06	3.52098e+06	3.09281e+06	3.19268e+06	2.78774e+06
tr|R9TVE6|R9TVE6_BACLI	1.54305e+06	1.53251e+06	1.67869e+06	1.49343e+06	1.49849e+06	1.51517e+06	1.94079e+06	1.95193e+06	1.94131e+06
tr|R9TW01|R9TW01_BACLI	136105	85647.1	114064	100305	84614.4	121906	87168.3	92400.6	108558
tr|R9TZJ7|R9TZJ7_BACLI	302439	261995	224961	275468	259741	314604	380818	386963	291579
tr|R9TYQ8|R9TYQ8_BACLI	232262	220912	200668	273047	246046	264109	391506	797219	827783
tr|R9TXL6|R9TXL6_BACLI	250698	223649	207604	248300	293079	245834	376103	335147	330126
tr|R9TQM4|R9TQM4_BACLI	1.38015e+06	1.28851e+06	1.35835e+06	1.49159e+06	1.54387e+06	1.47247e+06	1.40882e+06	1.43397e+06	1.42279e+06
tr|R9TTD3|R9TTD3_BACLI	464338	492016	496923	447345	472663	543532	603692	669276	707804
tr|R9U2S8|R9U2S8_BACLI	238326	249515	267051	317889	359361	371209	281910	284788	262168
tr|R9TRJ1|R9TRJ1_BACLI	262010	266400	177810	242454	201040	284981	188310	161657	269666
tr|R9TUI2|R9TUI2_BACLI	298409	327260	371995	283779	208198	266868	408088	443290	439842
tr|R9TWI3|R9TWI3_BACLI	206128	139868	209871	220052	213690	226150	318053	302562	302972
tr|R9U215|R9U215_BACLI	48797	35799.4	50967	41395.8	49192.9	102361	197006	150300	173055
tr|R9TYE5|R9TYE5_BACLI	41816.2	102669	46668.3	71381.2	46874.5	58344.5	56379	72679.2	54711.7
tr|R9TYY4|R9TYY4_BACLI	488286	456337	516592	477124	568663	464439	596233	627065	625296
tr|R9TRQ5|R9TRQ5_BACLI	465063	450295	498619	556336	544607	534424	653429	630483	666578
tr|R9TWW1|R9TWW1_BACLI	264412	227991	183573	438283	318714	342572	208960	311868	219223
tr|R9TUJ3|R9TUJ3_BACLI	590826	554419	603284	841147	903017	854543	669655	707003	638669
tr|R9TZS5|R9TZS5_BACLI	255834	233083	238450	197273	286771	324022	167286	234702	265694
tr|R9U2Z0|R9U2Z0_BACLI	273923	269370	261039	286953	315037	351341	596748	552359	635963
tr|R9TPH8|R9TPH8_BACLI	124372	150109	171916	145719	176127	160199	145052	129220	139139
cont_P04264	57653.6	72703.5	54833.5	79472.3	84559.1	73033.6	81992.6	106506	93420.1
tr|R9TZ28|R9TZ28_BACLI	100466	77905.2	93847.6	112541	69565.9	74771.9	116924	120772	132140
tr|R9TXN8|R9TXN8_BACLI	422704	421699	401468	499872	466848	528344	373898	420455	428526
tr|R9TVR8|R9TVR8_BACLI	160426	187528	183221	184161	207531	190714	113936	167219	132631
tr|R9U024|R9U024_BACLI	106267	158915	164355	243330	222438	206761	346554	345129	320395
tr|R9TPL9|R9TPL9_BACLI	1.25534e+06	969785	1.2769e+06	1.69375e+06	1.7147e+06	1.67482e+06	1.47792e+06	1.50134e+06	1.45561e+06
tr|R9TTV7|R9TTV7_BACLI	323225	294216	300064	355924	330472	342991	424079	433762	390709
tr|R9TS44|R9TS44_BACLI	190602	166868	173231	208107	251359	254183	226205	171678	261124
tr|R9TSN6|R9TSN6_BACLI	810958	705077	717564	858549	926393	748455	466892	599728	574760
tr|R9TTI8|R9TTI8_BACLI	129608	166125	99662.1	168845	164605	143825	120471	134965	163589
tr|R9TTR4|R9TTR4_BACLI	173455	186504	185088	285890	275544	227937	131910	93161.8	164721
tr|R9TYX7|R9TYX7_BACLI	190193	335277	238014	313397	224033	292636	364192	392996	312778
tr|R9TSR4|R9TSR4_BACLI	317367	318724	323650	402703	385677	411478	397065	456413	519676
tr|R9TR62|R9TR62_BACLI	409784	361583	402872	512139	526993	454883	542421	442130	512204
tr|R9TTF8|R9TTF8_BACLI	91831.6	78285.2	39564	81923.6	134019	108660	75161.5	49218.9	128632
tr|R9TYP0|R9TYP0_BACLI	671911	690499	532243	660637	924488	653065	687919	729018	730513
tr|R9TNU2|R9TNU2_BACLI	458492	400532	394564	478414	427363	469296	402014	453228	447076
tr|R9TWV1|R9TWV1_BACLI	84187.5	93915.3	93218.2	127119	129302	122500	80403.7	89308.8	115123
tr|R9TSU4|R9TSU4_BACLI	116950	144340	180716	222768	201660	174213	113980	121022	127826
tr|R9TS46|R9TS46_BACLI	221260	202461	223906	232609	217432	224464	125504	226230	178115
tr|R9TTC2|R9TTC2_BACLI	1.28071e+06	1.28657e+06	2.25779e+06	2.50654e+06	2.6588e+06	2.52568e+06	1.91679e+06	1.81071e+06	1.70842e+06
tr|R9TSS3|R9TSS3_BACLI	679844	688979	731557	896414	981626	1.02273e+06	716807	719655	662190
tr|R9TSA6|R9TSA6_BACLI	801613	798089	902002	1.14165e+06	1.21987e+06	1.13332e+06	875887	894834	871077
tr|R9U0H2|R9U0H2_BACLI	78771.1	108968	103142	158380	189573	78823.9	254766	235499	246343
tr|R9TVK6|R9TVK6_BACLI	54777.3	150457	156583	74713.1	204551	81096.2	182285	159242	174185
tr|R9TZ60|R9TZ60_BACLI	169181	195661	182574	173976	170588	150994	393785	334933	443234
tr|R9TSX7|R9TSX7_BACLI	61762.1	63424.1	49525.6	65229.1	67477.4	28599.9	42754.4	38371.1	42752
tr|R9TXK0|R9TXK0_BACLI	575141	572725	581950	606679	676184	596892	741019	708463	648179
tr|R9U1X0|R9U1X0_BACLI	134764	209566	135731	184619	155231	137058	384547	379901	338719
tr|R9TSQ4|R9TSQ4_BACLI	478710	445330	389947	620635	612373	619701	512686	501472	524641
tr|R9TV00|R9TV00_BACLI	173146	160321	153165	235431	191201	159190	213396	228914	253272
tr|R9TSU3|R9TSU3_BACLI	145576	104034	79941.5	85735.1	130308	73557.7	47223.8	27388.5	54725.1
tr|R9TVM4|R9TVM4_BACLI	109100	88968.5	93186.2	64412.6	90517.1	117024	134586	61110.4	114123
tr|R9TPS2|R9TPS2_BACLI	100131	97310.4	92696.3	21466.7	41644.2	52363.8	146421	148741	151368
tr|R9TZH8|R9TZH8_BACLI	307731	238125	329177	475640	420574	443557	212924	143126	183776
tr|R9U2A8|R9U2A8_BACLI	174460	141861	180067	200368	205350	236804	176616	192350	194682
tr|R9TW27|R9TW27_BACLI	387621	381065	318494	246776	333780	355666	319997	439292	466687
tr|R9TV05|R9TV05_BACLI	237045	239202	238240	174161	201987	213242	324390	373494	401737
tr|R9U1Q2|R9U1Q2_BACLI	411589	332451	483930	401150	412979	324151	431582	446939	462085
tr|R9TU21|R9TU21_BACLI	127543	105618	110931	131366	122136	181328	111686	117585	130887
tr|R9TR05|R9TR05_BACLI	1.52827e+06	1.56117e+06	1.59336e+06	1.9515e+06	2.06207e+06	2.05698e+06	1.58529e+06	1.5366e+06	1.50318e+06
tr|R9TVV2|R9TVV2_BACLI	86359.3	92085.7	104954	120086	117041	80263.8	136425	131658	118658
tr|R9U2B5|R9U2B5_BACLI	47021.2	74562.1	44499.6	30902.2	52458.2	57226.1	49377.6	42310.7	47526.7
tr|R9TXE9|R9TXE9_BACLI	277772	217477	272792	305971	353271	267390	206954	215997	205695
tr|R9U319|R9U319_BACLI	85523.6	88756.6	86637.6	142403	103011	195638	130295	139765	138423
tr|R9TZS4|R9TZS4_BACLI	198471	177781	184944	240535	202500	218492	203722	230939	258614
tr|R9TSU7|R9TSU7_BACLI	948099	981344	998634	1.32284e+06	1.38402e+06	1.43352e+06	844910	960652	953759
tr|R9TWP5|R9TWP5_BACLI	255850	248061	223333	265606	247614	279632	271650	290411	299389
tr|R9TWV6|R9TWV6_BACLI	204865	200076	191950	148066	147438	173418	357911	362392	369689
tr|R9TU60|R9TU60_BACLI	250834	248349	233460	274075	259227	291708	307695	305116	330348
tr|R9TSF1|R9TSF1_BACLI	76112.6	68201.6	50126.9	84666.7	66986.5	68962.2	430398	401001	446063
tr|R9TRN1|R9TRN1_BACLI	11784.8	19259.6	19317.6	52037.8	35977.6	39560.7	13416.8	19537.2	17516.1
tr|R9TWC1|R9TWC1_BACLI	142863	120548	145166	160262	154034	158529	245829	184954	224121
tr|R9U3Y2|R9U3Y2_BACLI	150819	131784	162841	174518	224896	216147	272820	274997	267458
tr|R9TZQ9|R9TZQ9_BACLI	33814.9	31662.5	27691.3	53035.8	35373.6	59780.6	57691.9	44767.4	40586.2
tr|R9U475|R9U475_BACLI	187877	199452	156719	241550	261662	233427	275755	289073	241374
tr|R9U486|R9U486_BACLI	106632	92272.5	109702	127685	133124	90647.8	136033	161619	133136
tr|R9U0G6|R9U0G6_BACLI	71743.4	73123.9	85482.8	66813	72817.1	64460.1	120077	171230	139226
tr|R9TYW0|R9TYW0_BACLI	296495	288951	320520	379169	475969	475513	214683	212630	226749
tr|R9TVA7|R9TVA7_BACLI	175979	182025	191618	215293	213033	255768	233185	245846	214349
tr|R9TPJ0|R9TPJ0_BACLI	87710.1	122314	121350	134204	276416	124318	141694	112454	158645
tr|R9U1T2|R9U1T2_BACLI	182519	199541	183554	269660	287383	273580	135677	158957	179682
tr|R9TRS9|R9TRS9_BACLI	32727.8	48238	41974.6	47162.3	101584	60277.4	30964.3	82188.2	48738
tr|R9TTF7|R9TTF7_BACLI	44949	51915	28141.8	50568	87327.5	27423.6	201848	139829	175762
tr|R9TRL7|R9TRL7_BACLI	17244	13820.9	22066.8	12944	14267.7	23636	13834.8	22098.7	17576.5
tr|R9TXJ6|R9TXJ6_BACLI	345437	345142	318697	394557	415342	426286	347905	345726	346921
tr|R9TS29|R9TS29_BACLI	289676	266366	225727	280500	295261	252174	287612	354319	368633
tr|R9TX60|R9TX60_BACLI	67821.5	43786.2	60658.9	59907.1	67204.8	60411.7	112792	121656	73248
tr|R9TV57|R9TV57_BACLI	166037	144747	171687	199902	120353	136063	137221	100208	134392
tr|R9U0Y9|R9U0Y9_BACLI	92148.9	98324.8	125235	83554.6	127493	127844	126478	113685	125151
tr|R9U288|R9U288_BACLI	1.21773e+06	1.10348e+06	1.23493e+06	1.2847e+06	1.55618e+06	1.51109e+06	1.68315e+06	1.53619e+06	1.62155e+06
tr|R9TVU5|R9TVU5_BACLI	594418	705839	674105	844750	938545	816018	668342	591946	677277
tr|R9TY26|R9TY26_BACLI	574092	549760	550591	614840	684168	627730	789771	793513	867734
tr|R9TXT2|R9TXT2_BACLI	351733	400826	390456	344009	436040	467628	340792	307918	333467
tr|R9TZ38|R9TZ38_BACLI	131716	123123	137714	89889.5	160619	134399	172393	178943	179643
tr|R9TYS8|R9TYS8_BACLI	105777	100194	151298	134743	140900	192476	120361	111581	118306
tr|R9TRG6|R9TRG6_BACLI	374685	384527	378565	518747	418414	414424	761728	827593	907176
tr|R9TXA0|R9TXA0_BACLI	104896	100233	100206	110783	94147.6	121426	131045	110595	102343
tr|R9TZ47|R9TZ47_BACLI	1.30066e+06	1.31033e+06	1.35799e+06	1.65917e+06	1.6671e+06	1.71289e+06	1.22317e+06	1.25832e+06	1.27969e+06
tr|R9TRR9|R9TRR9_BACLI	160095	192867	96071.2	270454	351030	265603	348296	250328	369216
tr|R9U3R0|R9U3R0_BACLI	164549	98107.4	111854	119714	123466	101153	90531	84175.1	121533
tr|R9TYQ1|R9TYQ1_BACLI	208655	192199	203930	250821	272174	260234	148768	197119	195056
tr|R9TT11|R9TT11_BACLI	102493	110158	100111	120611	118972	123308	81207.6	90394.3	195354
tr|R9TSY5|R9TSY5_BACLI	570117	542997	665782	664028	613645	688828	1.41096e+06	1.35301e+06	1.18826e+06
tr|R9TWT1|R9TWT1_BACLI	245589	260823	315763	401891	408335	401259	425261	400365	429906
tr|R9TWK1|R9TWK1_BACLI	62487	51199.9	60664.7	72831	107986	101146	65645.6	49227.5	65778.5
tr|R9U1T4|R9U1T4_BACLI	59588.3	58587.2	60556.3	71756.7	90045.5	83261.9	121914	107114	120425
tr|R9TXI2|R9TXI2_BACLI	168613	176498	197995	208840	215694	237590	182995	142740	169971
tr|R9TT31|R9TT31_BACLI	170854	148010	143068	198263	196139	193321	157533	152656	141565
tr|R9TQQ4|R9TQQ4_BACLI	27370.1	27907.5	28065.5	42774.5	46351.5	37715.1	38758.5	30835.9	40413.3
tr|R9U054|R9U054_BACLI	26306.5	74224.5	45294	62723.8	59858	30725.9	83113.2	54090.6	56743
tr|R9TVK2|R9TVK2_BACLI	94544.2	70222.4	113334	82039.6	96284.1	101019	111316	149233	150833
tr|R9TY30|R9TY30_BACLI	112084	154070	135133	197295	218281	215986	134110	147263	142991
tr|R9TU64|R9TU64_BACLI	248487	229554	229320	338895	396463	344147	338134	269728	358244
tr|R9TQ58|R9TQ58_BACLI	285084	314919	337119	410850	394798	440783	366613	384422	351959
tr|R9TVH1|R9TVH1_BACLI	66942.1	66561.8	68708.4	80280.2	79076.2	82450.6	105426	77534.1	95095.4
tr|R9TYG2|R9TYG2_BACLI	517198	469043	471072	629329	627465	663267	486655	570913	550768
tr|R9TWZ5|R9TWZ5_BACLI	159497	160742	175151	139472	130507	130914	270646	273384	298024
tr|R9TYX1|R9TYX1_BACLI	513991	472576	508212	529222	547393	598364	293273	295713	330717
tr|R9TWW3|R9TWW3_BACLI	183644	219515	221556	276464	326723	313561	192770	209918	208002
tr|R9TWX6|R9TWX6_BACLI	129015	139881	142044	161740	160935	154026	223027	227247	239031
tr|R9U0I5|R9U0I5_BACLI	555999	541282	552618	611732	587861	620173	581400	547163	441574
tr|R9TZR2|R9TZR2_BACLI	163532	183422	150532	129178	199948	189996	102518	116103	146548
tr|R9U0R7|R9U0R7_BACLI	212348	147894	154700	136152	136360	322404	229740	281566	373783
tr|R9TY79|R9TY79_BACLI	283938	419499	492298	568585	397672	593204	477657	409823	301898
tr|R9TUF8|R9TUF8_BACLI	12390.3	11734.2	20408.4	22069.8	13264.2	27122.8	31824.7	15981.3	35636.4
tr|R9U3A0|R9U3A0_BACLI	92123.6	132699	149151	116380	127617	124800	1.13985e+06	1.12186e+06	1.14389e+06
tr|R9TUB4|R9TUB4_BACLI	71506.3	103819	83005.3	89905.4	122620	103953	106349	92384.5	123768
tr|R9TT59|R9TT59_BACLI	307028	298200	274656	257733	252390	306847	214463	217656	191742
tr|R9TZT5|R9TZT5_BACLI	32794	81876	42783.5	60211.9	45431.5	58408.7	95911.3	86202.9	102732
tr|R9TPF8|R9TPF8_BACLI	824290	797110	797292	977388	1.00878e+06	903317	836950	831297	828594
tr|R9TYW4|R9TYW4_BACLI	52767.7	66501.7	79021.5	89774.3	109112	131872	103509	72662.1	38231.3
tr|R9U2M8|R9U2M8_BACLI	262915	277111	261243	420622	451341	418538	143133	99103.3	113281
tr|R9TZH4|R9TZH4_BACLI	54285.1	106628	80724.7	46643.3	71744.6	129631	124942	105153	46878.4
tr|R9TVC7|R9TVC7_BACLI	28309.4	38637.4	68721.3	47042.7	39026	27280.7	40002	70875.1	66991.1
tr|R9TWY8|R9TWY8_BACLI	152323	161959	166888	414236	254819	304790	199768	347826	191502
tr|R9TVZ6|R9TVZ6_BACLI	918673	933182	956465	1.28269e+06	1.32601e+06	1.25792e+06	1.15765e+06	1.11218e+06	1.17113e+06
tr|R9TXC7|R9TXC7_BACLI	879914	908189	880918	1.02779e+06	1.06163e+06	1.07072e+06	1.03059e+06	1.10129e+06	1.0286e+06
tr|R9TYY6|R9TYY6_BACLI	192583	182911	205641	245463	248387	247068	410858	498193	481963
tr|R9TZJ9|R9TZJ9_BACLI	31108	44179.1	76037.1	89401.6	96689.4	66311.7	64680.6	79956.9	62871.8
tr|R9TSA4|R9TSA4_BACLI	262635	241882	237103	354453	334191	340436	258914	235180	231859
tr|R9U1R6|R9U1R6_BACLI	104851	108716	73018.5	141567	93551.3	108208	1.61637e+06	1.54704e+06	1.04802e+06
tr|R9TPR2|R9TPR2_BACLI	86231.7	83525.2	89169.5	75227.3	84851.4	73033.7	101729	96049.4	109431
tr|R9U1H7|R9U1H7_BACLI	143178	159548	124408	169160	178740	118557	226342	212810	240065
tr|R9U3I1|R9U3I1_BACLI	41358.6	49862.7	26538	41892.1	32608.5	25774.8	42999.3	43309.1	53936.3
tr|R9TXW4|R9TXW4_BACLI	282499	291287	303078	332185	270269	305508	293309	328787	308590
tr|R9TZI5|R9TZI5_BACLI	142461	134164	136951	153819	173207	159377	59994.2	122188	133195
tr|R9TRN4|R9TRN4_BACLI	171814	156504	146445	205400	186492	184983	181857	176243	176427
tr|R9TPM3|R9TPM3_BACLI	104308	111634	100883	121743	133006	131318	109315	150111	93639.6
tr|R9TW82|R9TW82_BACLI	21075.2	52772.8	27210.2	28085.1	22300.2	45031.9	46596.7	53711.6	46516.1
tr|R9U048|R9U048_BACLI	162494	164385	233928	228902	243430	228465	214163	208844	211302
tr|R9TTK4|R9TTK4_BACLI	12180.7	23926.1	23449.9	27372.1	14317.9	28067.9	26790.2	23396.8	42831.1
tr|R9U082|R9U082_BACLI	718767	691540	744716	763105	825774	801294	726603	746114	764022
tr|R9TPN3|R9TPN3_BACLI	892763	953298	947898	1.29716e+06	1.37258e+06	1.34873e+06	1.24187e+06	1.2825e+06	1.26081e+06
tr|R9TQR1|R9TQR1_BACLI	134498	131037	106508	110265	83574.1	119707	132649	179248	69224.6
tr|R9TW74|R9TW74_BACLI	186115	170139	185409	176656	117597	147484	158097	208032	150879
tr|R9U2G1|R9U2G1_BACLI	33357.2	34715.4	31506.8	18717.7	27606.9	31134.9	27412.7	38390.8	30561.5
tr|R9TPK3|R9TPK3_BACLI	921800	974322	1.06218e+06	1.23516e+06	1.29284e+06	1.34311e+06	861053	948121	914113
tr|R9TVY4|R9TVY4_BACLI	26287.1	7239.26	18955	11400.2	17414.2	11755.9	115017	158388	145031
tr|R9TYL9|R9TYL9_BACLI	50421.6	69237.9	67325.6	58234.5	49674.4	68978.2	183429	180214	187156
tr|R9TR18|R9TR18_BACLI	436693	377077	413181	396790	442822	459759	397594	404333	348041
tr|R9U380|R9U380_BACLI	262669	252819	269864	308744	326782	301730	198831	247923	283557
tr|R9U2H7|R9U2H7_BACLI	182955	185069	161738	229992	213311	230512	174337	44317.1	215953
tr|R9TWI9|R9TWI9_BACLI	120853	90042	134294	92117.6	166263	86519.1	160066	79932.3	107970
tr|R9U0U1|R9U0U1_BACLI	190407	189293	126184	222309	225859	210729	74952.4	55125.3	68745.7
tr|R9TQR8|R9TQR8_BACLI	72148.3	83034.5	83549.6	82132.8	115889	45571.9	148631	98528.3	108726
tr|R9TYY9|R9TYY9_BACLI	96480.9	97838.1	99001.7	120244	124165	126944	123018	140029	131440
tr|R9TXJ5|R9TXJ5_BACLI	64386.5	64915.3	53777.5	28750.6	33761.5	47335.4	883413	832080	922699
tr|R9TW04|R9TW04_BACLI	21309.7	38135.8	66740.3	16621.3	26767.1	19553.1	26034.3	59061.5	44991.9
tr|R9U0C7|R9U0C7_BACLI	34146.4	34167	22793.3	33482.1	31526.7	33931	38994.9	44542.4	21838.3
tr|R9U080|R9U080_BACLI	11811.1	11057.9	64814.8	83366	35046.2	80700.4	94316.6	120203	112863
tr|R9TZE2|R9TZE2_BACLI	255259	183447	236240	253810	291111	271433	321165	344495	345684
tr|R9TWZ8|R9TWZ8_BACLI	218209	207326	226120	247009	284466	269362	273754	261449	235811
tr|R9TXR1|R9TXR1_BACLI	444868	505560	555732	650367	671103	696936	611702	574972	567634
tr|R9U0B5|R9U0B5_BACLI	216938	229703	228097	233338	294929	238201	353395	383716	360720
tr|R9TUQ2|R9TUQ2_BACLI	292202	254120	401165	455556	282817	281496	446027	346821	566769
tr|R9TX12|R9TX12_BACLI	213111	183834	197681	246517	188111	211747	144189	114224	117825
tr|R9TZF1|R9TZF1_BACLI	60236.8	61408.7	84468.2	87493.1	89979.6	105711	54340.5	54973.4	33714.4
tr|R9U0D4|R9U0D4_BACLI	435595	432565	461596	519093	481711	568048	423462	386623	468401
tr|R9TSX4|R9TSX4_BACLI	189072	207417	220215	231285	218282	261250	191701	211500	208010
tr|R9TPE0|R9TPE0_BACLI	341344	340284	378607	400776	409200	403865	391659	466017	486018
tr|R9TS34|R9TS34_BACLI	50987.1	32836.2	51901.6	25537.9	49804.1	44950.6	87001	45149.1	83415.6
tr|R9U143|R9U143_BACLI	93262.3	53704	73504.5	7430.16	24955.8	37658.3	246111	131407	262001
tr|R9TR81|R9TR81_BACLI	70488.7	24157.3	73859.6	72174.5	73920.1	81966.2	59615	17782.7	81567
tr|R9TXE7|R9TXE7_BACLI	60740.8	82140.1	70395.3	102470	103352	121506	134378	134061	133385
tr|R9U455|R9U455_BACLI	89360.7	106317	82722.7	88423.9	39999.2	98517.1	118569	132937	136243
tr|R9TU82|R9TU82_BACLI	9445.12	82891.2	35947.2	52789.9	73209.5	80517.8	113848	54294.8	38149.7
tr|R9TYI7|R9TYI7_BACLI	131561	95291.5	113182	141539	125092	119416	229109	237373	245914
tr|R9TWP3|R9TWP3_BACLI	24431.3	23005.6	29051.5	27750.2	10291.7	6038.31	23141.2	23448.3	27722.1
tr|R9TQG4|R9TQG4_BACLI	42844.8	106642	33730.2	42554.6	39289	90776	52905.3	101342	48466.1
tr|R9U2Q2|R9U2Q2_BACLI	6387.77	9295.94	25637.3	35709.3	34849	36266.2	35800.8	46413.8	44870.5
tr|R9TZ37|R9TZ37_BACLI	48355	82392.7	69902.5	150725	78080.9	166550	211305	67961.3	178480
tr|R9U184|R9U184_BACLI	155983	164525	157374	143151	174511	180161	92054.9	138269	132071
tr|R9TTQ5|R9TTQ5_BACLI	39888.3	77529.5	38848.2	30478.7	30646.9	28916.5	27176.4	36394.8	76861.7
tr|R9TTD7|R9TTD7_BACLI	144671	156079	159901	194327	202290	188846	207733	175867	183953
tr|R9U0A4|R9U0A4_BACLI	215569	145945	144674	250499	245835	246766	225587	110759	239560
tr|R9U039|R9U039_BACLI	86688.6	72323.7	79092.6	89465.7	113986	104532	51386.4	86367.7	66377.4
tr|R9TZ31|R9TZ31_BACLI	235413	193218	253506	215212	243727	210535	470538	497890	447034
tr|R9U0V2|R9U0V2_BACLI	118112	76948.5	110633	35849.5	118785	69190.4	110969	126632	166755
tr|R9U1Y1|R9U1Y1_BACLI	61903.4	62130.4	37714.3	74193	73131.3	29772.8	68329.2	27711.6	66887.1
tr|R9TSK7|R9TSK7_BACLI	123816	101172	121184	120473	136484	67101.4	55402.7	93691.8	117546
tr|R9TU00|R9TU00_BACLI	239944	110786	240297	295492	299032	286273	179244	227044	137527
tr|R9TTD4|R9TTD4_BACLI	59104.7	25959.7	67545.7	27161.8	53046.4	44758.4	89840.1	54242.9	34182.5
tr|R9TZ87|R9TZ87_BACLI	396921	232539	364151	405112	431104	422574	368026	344074	358271
tr|R9TWG3|R9TWG3_BACLI	49671.5	46289.7	46258.3	54836.7	55044.3	54864.5	59375.6	63890.5	56733.4
tr|R9TUE5|R9TUE5_BACLI	48545.9	20754.3	57189.1	38877.4	43472	35838.8	130895	88625.7	113470
tr|R9TVP0|R9TVP0_BACLI	8535.57	4949.46	15965.1	26569.3	14445.9	15918	20574.8	95814.6	86449.9
tr|R9TXD7|R9TXD7_BACLI	132071	79643.6	111989	117932	94262.5	137924	191277	180247	158319
tr|R9TRY9|R9TRY9_BACLI	44824.4	14717.6	31337	9598.34	58577.1	12723.3	23525.6	38950.9	31813.4
tr|R9TUA3|R9TUA3_BACLI	150650	215500	242108	216920	214254	242169	196931	104780	185968
tr|R9TVJ0|R9TVJ0_BACLI	23229	89430.8	72030.1	109781	86927.3	117393	91074.9	135928	130472
tr|R9TZS8|R9TZS8_BACLI	114074	106781	130015	104784	59844.6	150645	68425.9	137532	51126.2
tr|R9TQY3|R9TQY3_BACLI	68731.7	48164	47580.7	46161.4	6289.86	12156.2	123990	128508	144169
tr|R9TU62|R9TU62_BACLI	112677	35780.9	97329.3	70628	40604	100747	60140.8	33286.6	83708.3
tr|R9TTR0|R9TTR0_BACLI	72507.7	41551.2	111376	93941.7	102402	74928.3	104178	126985	137624
tr|R9TRZ9|R9TRZ9_BACLI	72014.9	135682	55800.3	54376.8	130599	89885.1	135925	128042	177570
tr|R9TWF8|R9TWF8_BACLI	134436	89462.4	238321	218386	214075	322391	221845	147093	150849
tr|R9TWN4|R9TWN4_BACLI	81347.5	73318.8	65123.5	84221.1	90431.2	84317.2	137233	141452	142902
tr|R9TUV3|R9TUV3_BACLI	44699.9	77411.2	81958.1	94113.9	94403.3	113756	97271.5	93019.9	99552.5
tr|R9U3W4|R9U3W4_BACLI	130458	117190	117881	45847.4	68665.7	21042.5	102946	79928.9	52418.4
tr|R9TVB3|R9TVB3_BACLI	21736.8	13674.7	24930.5	40946.6	57333.7	32650.8	37359.9	30889.3	54033.2
tr|R9TQ17|R9TQ17_BACLI	118404	122357	114810	142026	143899	126875	100325	91852.4	97125.5
tr|R9U2G2|R9U2G2_BACLI	53700.8	58363.7	53975.9	84044.1	88941.2	86994.5	101687	75929.6	95591.5
tr|R9TZI7|R9TZI7_BACLI	173875	169609	164983	122793	204179	187519	204749	217106	199880
tr|R9TWY6|R9TWY6_BACLI	298772	275863	296094	371775	336696	325384	374353	391952	372471
tr|R9TZE3|R9TZE3_BACLI	74907.1	70366.3	75421.8	84390	59492	67369.9	74960.5	48942.8	81580.3
tr|R9TSE3|R9TSE3_BACLI	38219.2	47523.5	61295.4	55987.6	58892.8	52411.5	66628.5	74311.9	62605.2
tr|R9TRR1|R9TRR1_BACLI	105169	94048.3	106223	122718	105351	110477	120581	127897	114591
tr|R9U1I7|R9U1I7_BACLI	59101.9	74437.8	61451	70945.6	59857.3	84849.4	309814	300878	249702
tr|R9TXW0|R9TXW0_BACLI	140037	127317	86965.9	133490	159471	148123	116453	139840	147448
tr|R9TS00|R9TS00_BACLI	52978.8	23699.9	26869.4	34831.2	50430.6	47652.9	34599.3	45311.2	68813.6
tr|R9TTZ9|R9TTZ9_BACLI	27564.9	135127	89677.3	142869	86499.1	32220.6	199847	121240	152068
tr|R9TX26|R9TX26_BACLI	42491.4	32396.4	36031.5	29616	30042.4	49366.7	28372.4	39104.4	38898.4
tr|R9TUZ1|R9TUZ1_BACLI	100673	110072	147069	115885	169859	129468	84385.5	134400	114500
tr|R9TW14|R9TW14_BACLI	358124	410468	408490	487783	424743	450820	425373	386873	465988
tr|R9TTS9|R9TTS9_BACLI	162479	175124	174236	171221	173746	165541	500089	487925	489525
tr|R9TU36|R9TU36_BACLI	132522	151106	155534	147097	178742	148798	124207	101279	114753
tr|R9U021|R9U021_BACLI	100604	152404	181161	117896	110350	108804	1.70973e+06	1.71615e+06	1.73035e+06
tr|R9TTW0|R9TTW0_BACLI	84787.3	80504.8	72271.8	73996.4	83117.3	61637.6	102232	85368.8	87734.5
tr|R9TW43|R9TW43_BACLI	15329.3	33610	69197.7	83143.5	43552.8	95593.1	64789.5	30270	52570.9
tr|R9TWL8|R9TWL8_BACLI	65025.7	48909.2	43988.9	47745.9	42279.3	92460.2	121129	116777	114998
tr|R9TYZ2|R9TYZ2_BACLI	102668	50755.7	103483	124554	139915	138525	126104	135515	74105
tr|R9U0K1|R9U0K1_BACLI	41090.5	38764.5	39282	20860.7	54666.8	32247.4	39961.7	20362.8	47637.5
tr|R9TWR0|R9TWR0_BACLI	175412	133335	135914	161791	167011	241000	265007	354819	315830
tr|R9TUB9|R9TUB9_BACLI	62469.9	78376.3	97491.2	65315.9	78453	114046	60254.2	38408.2	48057.9
tr|R9TXM3|R9TXM3_BACLI	13080.7	8670.28	12455.1	14970.4	8372.43	11927.8	42753.9	9601.49	28192.5
tr|R9U0L9|R9U0L9_BACLI	66042.4	74262.3	65798.5	64389.3	83178.4	83148.8	21692.6	60978.1	46993.9
tr|R9U0R0|R9U0R0_BACLI	83399.5	88103.1	93383.4	108649	104267	113646	104078	97431.5	100952
tr|R9TW36|R9TW36_BACLI	153884	138789	155881	185862	164583	174573	155361	145614	151514
tr|R9TX31|R9TX31_BACLI	103447	85776	5620.84	115121	123894	116789	112033	88755.4	97633.4
tr|R9U0W5|R9U0W5_BACLI	3843.83	17855.3	23440.8	28529.8	18545.5	23807.4	3396.46	33542.8	35208.7
tr|R9TRT1|R9TRT1_BACLI	63487	56011.8	53084.9	61032.2	55692.3	27260.8	47180.1	77084.6	86530.7
tr|R9TTE1|R9TTE1_BACLI	95558.9	92703	87634.3	116755	100605	123437	132156	135389	135734
tr|R9TW80|R9TW80_BACLI	222564	245080	256274	195407	260213	286037	194319	211578	195652
tr|R9TVM8|R9TVM8_BACLI	292943	305470	295655	425857	439940	448920	262188	252747	151512
tr|R9U0D2|R9U0D2_BACLI	115375	100664	123582	150457	146768	151736	134646	123841	157024
tr|R9TX40|R9TX40_BACLI	55951.2	63223.1	111724	95503.6	68180.9	102722	1.92162e+06	1.97245e+06	1.97595e+06
tr|R9TST7|R9TST7_BACLI	763564	696848	739687	913991	897683	940271	593349	570791	555741
tr|R9U0I4|R9U0I4_BACLI	38127.5	54212.8	56484.3	56633.9	62022.4	72865	61970	56901.3	32412.4
tr|R9TVU8|R9TVU8_BACLI	10583.9	11672.6	25205.4	28740.1	8531.32	13737.3	25476.5	42199.5	25856.5
tr|R9TZ74|R9TZ74_BACLI	12796.2	12339.2	6718.54	11726.7	28973.8	18075.6	141080	169746	180535
tr|R9TYM3|R9TYM3_BACLI	120667	278354	53216.2	99287.7	90572.8	96414.7	322678	323164	42312.1
tr|R9TNI0|R9TNI0_BACLI	163029	170682	197179	289650	289053	282871	241417	266379	272095
tr|R9TUB3|R9TUB3_BACLI	105838	126668	136167	135244	152446	150018	287698	227371	279114
tr|R9TUP3|R9TUP3_BACLI	138273	138299	140885	193454	130977	136812	131133	80490	132940
tr|R9TXR4|R9TXR4_BACLI	496390	463565	457903	543177	364741	479142	570898	572350	396999
tr|R9TPU8|R9TPU8_BACLI	42906.3	11387.1	88924.2	69436.4	49822.6	37901.5	76466	20874.6	100533
tr|R9TWS2|R9TWS2_BACLI	194457	199160	200673	225298	205466	252942	154999	144168	174146
tr|R9TYA3|R9TYA3_BACLI	2.2752e+06	2.25775e+06	2.24322e+06	2.51982e+06	2.58905e+06	2.47867e+06	1.80578e+06	1.71413e+06	1.81797e+06
tr|R9TZ75|R9TZ75_BACLI	14209.2	31696.3	19803.2	45057.9	48883.7	44879.3	36886.3	34729.3	38820
tr|R9TX63|R9TX63_BACLI	115099	29705.2	39691.4	52320.7	48499.3	26294.6	46737	70766.3	45838.9
tr|R9TUA7|R9TUA7_BACLI	924637	945485	1.04402e+06	1.07595e+06	1.05982e+06	1.11824e+06	792542	801493	839049
tr|R9U088|R9U088_BACLI	228850	217160	245174	229008	275373	247047	214197	290750	285596
tr|R9U0E0|R9U0E0_BACLI	87948	83840.9	84017.9	91291.3	100741	41609.9	108063	123776	121731
tr|R9TYK1|R9TYK1_BACLI	269168	271885	252141	234938	247381	251189	205920	199637	220967
tr|R9TRI9|R9TRI9_BACLI	36522.7	36027	31448.6	31662.8	33602.5	23576.9	127432	146038	127350
tr|R9TWB6|R9TWB6_BACLI	84969.9	69050.7	36953.6	93767.1	88738.5	40261.9	93973.4	104892	60225.3
tr|R9U1D2|R9U1D2_BACLI	115263	143901	121462	121208	97588.2	146238	107841	56165.6	113872
tr|R9U3X7|R9U3X7_BACLI	136761	110859	107746	131297	126214	121919	101973	76507.5	104297
tr|R9TUN0|R9TUN0_BACLI	47384.5	33029.4	47680.4	22269.2	37058.6	9040.83	97118.3	89091.3	74413.8
tr|R9TV56|R9TV56_BACLI	56296.1	37766.5	43154.8	22032.5	62482.6	10335.6	79675.7	101253	146952
tr|R9U0H6|R9U0H6_BACLI	74699.2	123846	83495.9	87850.8	93935.9	74732.4	134461	164627	141583
tr|R9TYX9|R9TYX9_BACLI	82773.2	49703.5	61365.2	64243.9	68430.2	82580.9	60686.2	71153	66881.4
tr|R9TX77|R9TX77_BACLI	18432.5	32323.2	12357.1	19372.6	26107.9	36886.3	54683.9	63591.1	20193.1
tr|R9TQS2|R9TQS2_BACLI	276682	309240	243390	269628	271062	265827	330207	334633	338622
tr|R9TQE3|R9TQE3_BACLI	49051.1	33501.5	296518	28469.8	45075.2	32181.6	167306	202855	213700
tr|R9TRS5|R9TRS5_BACLI	93110.5	47621	79308.1	79668.7	116870	36635	48755	25080.3	40947.6
tr|R9U2Z4|R9U2Z4_BACLI	21226.2	44291.1	20993.5	28897.5	58890	23707.2	27138.7	79215.5	42882.7
tr|R9TVT1|R9TVT1_BACLI	45021.3	94914.7	46776.3	38402.3	54877.5	48942.7	130964	130175	77988.6
tr|R9TSV8|R9TSV8_BACLI	704819	809188	749214	1.02991e+06	1.09245e+06	1.09597e+06	818096	835854	861888
tr|R9U0M5|R9U0M5_BACLI	232092	239247	252815	275770	279480	329183	234718	246572	185909
tr|R9TTR6|R9TTR6_BACLI	123487	152424	136809	139745	137710	151450	189142	228077	157749
tr|R9TTA8|R9TTA8_BACLI	47931.8	30781.7	19688.2	18743.1	71770.7	42227.1	19837.7	41900.8	15888.5
tr|R9TT13|R9TT13_BACLI	92392.8	69333	122599	178007	192137	203153	42521	36149.8	73501.8
tr|R9TWP9|R9TWP9_BACLI	42314.4	9334.59	33612.2	41871.1	43935.6	43441.9	46997	7338.68	44988.5
tr|R9U3D2|R9U3D2_BACLI	41001.9	48013.1	40414.3	56165.9	48404.2	61940.7	55325.7	50622.2	25247.2
tr|R9TZK4|R9TZK4_BACLI	16383.7	44352	11205	22699.3	42479.4	69476.9	178756	199624	210497
tr|R9TXX8|R9TXX8_BACLI	60002	113187	127488	91411.9	102031	105455	149183	122830	171839
tr|R9TZG5|R9TZG5_BACLI	176141	175645	197780	249086	186599	270912	274482	285335	286055
tr|R9TYW6|R9TYW6_BACLI	293867	287176	300500	354898	369581	363700	231136	224178	245844
tr|R9TYZ4|R9TYZ4_BACLI	108008	81619.2	89255.1	105052	115697	116530	96560.4	80681.4	103784
tr|R9TVI2|R9TVI2_BACLI	148957	142590	167549	174324	145595	156818	100885	108431	130717
tr|R9TXP2|R9TXP2_BACLI	102069	135775	127334	158525	149273	148517	189422	207861	188831
tr|R9TNI4|R9TNI4_BACLI	22464.3	24939.5	22549.1	21081.6	30717.1	25484.2	12752	31661.8	31240.3
tr|R9TWR2|R9TWR2_BACLI	89737	34360.9	83491.4	85241.5	38447.5	110043	106711	110944	114663
tr|R9U0Q7|R9U0Q7_BACLI	50492.6	44767	50139.5	34575.2	12946.9	75959.2	77268.8	78615.9	89813.6
tr|R9TWB1|R9TWB1_BACLI	79758.6	106128	121525	190576	147618	133866	62873.3	84312.4	129049
tr|R9TSA9|R9TSA9_BACLI	47236.6	6488.87	2280.46	12463.1	56310.7	22584.8	76120.2	16436.3	49049.6
tr|R9U2C7|R9U2C7_BACLI	7555.21	2043.69	5145.31	2215.95	3317.26	4235.43	5928.24	1787.44	5773.95
tr|R9TX98|R9TX98_BACLI	46610.4	52528.5	49108.4	25479.9	67387.3	60416.7	50418.8	35328.2	33032.9
tr|R9TUP4|R9TUP4_BACLI	57492.5	78748.2	86835.1	96143.2	117966	100683	83186.2	73086.3	81892
tr|R9TUK0|R9TUK0_BACLI	73468.1	69621.1	87879.3	136429	72745.5	106086	82469.2	105019	92246.5
tr|R9TW08|R9TW08_BACLI	399638	374664	365449	460082	453070	471148	198425	240754	245024
tr|R9TQZ1|R9TQZ1_BACLI	38937.7	4052.58	23571.3	15619.7	36822.1	4595.54	26695.2	12656.5	30353.4
tr|R9U107|R9U107_BACLI	52878.4	57058.8	58261.3	65871.3	71493.9	76441.4	50296	47993.5	39421.2
tr|R9TSQ2|R9TSQ2_BACLI	42185.2	26847.9	24376.1	34755.9	18464.4	33320.9	6758.1	21376.6	17858.9
tr|R9TXS8|R9TXS8_BACLI	102577	85143.2	78407.5	83839	66312	65743.9	113609	63588.7	75963.2
tr|R9TUM1|R9TUM1_BACLI	7303.7	25622.4	40802.6	20740.4	12301.2	20710.6	11458.5	15591.4	22102.1
tr|R9U0N2|R9U0N2_BACLI	97455.1	94743.4	103492	90538	126663	71120.8	85855.8	118962	125497
tr|R9U0F6|R9U0F6_BACLI	34200.4	11675	34725.9	30548.8	45963.5	31687.2	13461.5	25055.9	39436.2
tr|R9TZD4|R9TZD4_BACLI	414222	375930	379147	441617	465171	412521	479580	426875	544207
tr|R9TVQ3|R9TVQ3_BACLI	225677	198819	206151	232767	231108	240360	259655	234674	275785
tr|R9TSI0|R9TSI0_BACLI	45433.4	20570.1	8848.06	24650.1	46305.2	38024.7	30051.7	33342	30004
tr|R9TRK4|R9TRK4_BACLI	54675.4	55463.1	63604.2	57075.9	57094.7	59978	143708	152617	146853
tr|R9TS21|R9TS21_BACLI	80883.7	80178.8	79612.5	78348.3	78023.5	76768.6	94343.9	93333.6	720.279
tr|R9TXC8|R9TXC8_BACLI	306588	284373	280376	314682	316658	302249	300236	336366	344065
tr|R9TVM1|R9TVM1_BACLI	44845.5	40831.1	39811.9	39283.6	41084.3	59530.5	47738.6	4989.92	47850.4
tr|R9TXI1|R9TXI1_BACLI	18837.5	23846.7	8023.5	28233.4	29012.5	36996.3	36836.4	35489.5	36067.1
tr|R9TQQ8|R9TQQ8_BACLI	1.1367e+06	1.19637e+06	1.19368e+06	1.57922e+06	1.59713e+06	1.585e+06	927470	890553	938410
tr|R9U268|R9U268_BACLI	20467.2	17745.1	17475.9	15276.1	20460.1	17273.5	8064.44	18060.6	17977.1
tr|R9TZA4|R9TZA4_BACLI	7695.76	3384.65	12332.3	58250.7	8738.02	3067.18	1883.79	11486.8	20485
tr|R9TW19|R9TW19_BACLI	50532.6	53146	42326.3	67345.5	63173.4	57793.7	45281.7	70444	41234.2
tr|R9TR11|R9TR11_BACLI	102169	126131	145172	174835	192968	166719	98577.3	84798.5	95354.6
tr|R9U2K0|R9U2K0_BACLI	371013	397663	408436	475257	507933	549280	251480	245475	251688
tr|R9TWU7|R9TWU7_BACLI	151369	137448	151590	188649	221533	199744	143949	209955	177517
tr|R9U066|R9U066_BACLI	20934.4	29390.5	23656.9	26094.4	26562.8	27455.8	27052.6	34773.4	27520.1
tr|R9TS93|R9TS93_BACLI	311928	274300	318548	458648	477260	455313	362207	360925	334962
tr|R9TU54|R9TU54_BACLI	74255	61478.3	44047.9	79783.4	74841.9	62586.5	64419.4	46220.9	56579.1
tr|R9TZB3|R9TZB3_BACLI	32060.8	59136.2	36854	23970.2	46193.8	37390	47613.4	27747.7	46967.5
tr|R9U0V0|R9U0V0_BACLI	26893.7	33666.3	43891.9	38134	15951.3	43278.2	40311.7	29522.5	44431.8
tr|R9TYR8|R9TYR8_BACLI	165087	170026	142327	195516	158652	185342	119598	116872	127599
tr|R9U1S6|R9U1S6_BACLI	6272.83	2354.08	4402.61	26018.9	3846.52	5879.18	12957.2	1158.47	11267.8
tr|R9TT93|R9TT93_BACLI	145170	140936	524.177	161142	171705	156834	1006.12	1749.71	12708.6
tr|R9TQH2|R9TQH2_BACLI	83883.7	69265.2	103564	139124	132429	132543	80204.8	71562.1	77425.6
tr|R9TZT0|R9TZT0_BACLI	28365.4	45075.7	20328.3	35131.7	42008.3	57395.5	65603.4	63497.3	71212.1
tr|R9TXN4|R9TXN4_BACLI	9269.8	36276.5	46374.5	51542.7	7698.08	53745.9	56768.7	55356.8	5542.73
tr|R9TX41|R9TX41_BACLI	27178.2	38803.6	26264.4	27813.2	26916.7	73932.3	34856.3	58795.9	18995
tr|R9TYD6|R9TYD6_BACLI	37697.2	35051.3	49383.6	44331.5	43227.5	20994.8	85300.8	91109.3	76744.5
tr|R9TPH5|R9TPH5_BACLI	21210.3	9890.86	14860	54399.4	42370.1	42687.5	50791.9	51200.5	65663.2
tr|R9TTU3|R9TTU3_BACLI	252888	252377	255390	257447	303175	295415	195677	208784	215781
tr|R9TTU8|R9TTU8_BACLI	69574	27569.3	52076.8	63765.7	100246	33607.9	53047.1	61992.2	57871.2
tr|R9TXF1|R9TXF1_BACLI	70018.5	96536.5	68998.7	78366.5	87369.6	112042	107795	159026	105265
tr|R9TWV9|R9TWV9_BACLI	29830.4	27042.7	62066.6	49879.3	30235.7	15572.7	31238.5	43049.2	34033.1
tr|R9TXN5|R9TXN5_BACLI	36233.3	39808.5	32985.8	24731.8	30889.6	30631.2	46814.5	28538	27941.9
tr|R9TYN0|R9TYN0_BACLI	206519	234839	213582	271834	173733	281695	277885	265801	301834
tr|R9U2F6|R9U2F6_BACLI	59686.9	70446	57138.9	37471.1	89928.3	63925.6	138190	132208	134360
tr|R9TWN1|R9TWN1_BACLI	94891.4	92061.4	90341.4	151475	112077	162534	122671	129113	170750
tr|R9TXH4|R9TXH4_BACLI	253530	276009	295165	325597	362629	362711	265017	265714	287411
tr|R9TVR7|R9TVR7_BACLI	102192	101183	93631.8	82562.9	131325	102207	89897.1	88749.2	121424
tr|R9U029|R9U029_BACLI	81950.6	90172	78914.6	129900	125351	105702	117805	119910	110946
tr|R9TZS6|R9TZS6_BACLI	50326.4	52094.1	52430.2	66728.4	35703.4	61529.4	144813	132230	120181
tr|R9U0C8|R9U0C8_BACLI	52628.5	37182.2	35459.7	20436.5	16441.6	16354.5	34242.2	26324.1	36960.1
tr|R9TXB0|R9TXB0_BACLI	29132.8	24113.6	4508.17	37300.7	41077.6	18107.9	40451.2	37985	39193.7
tr|R9TUW2|R9TUW2_BACLI	40182.2	41838.9	48913.9	41969.2	52858.4	53980.6	26690.8	51669.7	39457
tr|R9TX09|R9TX09_BACLI	22427.6	16142.8	4738.12	17711.2	5043.38	8189.57	11726.1	14861.2	15749.1
tr|R9TTD9|R9TTD9_BACLI	79558	44229.4	70370.7	100739	120828	25726.8	131095	126169	89651.8
tr|R9TR09|R9TR09_BACLI	173502	130894	140762	179501	147984	136849	148210	153677	161220
tr|R9TZ22|R9TZ22_BACLI	5513.13	11248.9	3099.61	23723.8	435.479	5314.72	9807.05	8570.77	8267.58
tr|R9TX24|R9TX24_BACLI	43056.5	52139.8	78911	47796.6	64876.5	67573.5	45183.6	56722.2	56574.9
tr|R9TVH3|R9TVH3_BACLI	237490	232937	223620	258671	253643	242159	253400	254167	263257
tr|R9U0Q4|R9U0Q4_BACLI	3.21684e+06	3.27882e+06	3.22883e+06	4.15579e+06	4.24891e+06	4.65584e+06	1.02563e+06	974370	767849
tr|R9TRD7|R9TRD7_BACLI	37380.7	45222.4	37311	22816.4	28631.9	44152.2	25266	13607.3	16895.1
tr|R9TX50|R9TX50_BACLI	42291.6	56639.9	53383.7	55229.9	43138.8	64963.6	26382.5	47114.8	42578.6
tr|R9TNT5|R9TNT5_BACLI	642324	638249	661010	768210	822610	772130	569385	605319	582449
tr|R9TNM8|R9TNM8_BACLI	36669.1	6225.77	30937.3	49163.6	26634.7	23252.2	38577.9	32854.6	36920
tr|R9TTK7|R9TTK7_BACLI	80022	13999.9	87011.2	78809.3	155590	76569.6	56312.8	82738.3	63311.5
tr|R9TRK6|R9TRK6_BACLI	13271.4	24154.2	33057.6	28684.5	29975.5	21887.3	33756.5	20122.4	23615.8
tr|R9TVL3|R9TVL3_BACLI	148539	152021	159589	200684	214298	185330	145952	175934	162213
tr|R9TTC1|R9TTC1_BACLI	6639.34	16676.2	1748.93	6187.18	28364.7	4627.48	22409.4	6213.73	9317.53
tr|R9TYV4|R9TYV4_BACLI	40654.5	30676	16031.1	36479.1	51189.5	51903.7	265518	271767	259532
tr|R9U0D8|R9U0D8_BACLI	50635.7	62601.1	37641.6	69843.7	54678.6	43167.2	54865.5	58668.7	66434.5
tr|R9TT91|R9TT91_BACLI	81876.7	91749.3	69452.5	87289.7	99989.4	95156.5	83858.3	97905.9	69739.4
tr|R9TTY3|R9TTY3_BACLI	49186.4	44292.9	48081.8	44609	62590.1	11817.7	9663.75	30002.8	18372.3
tr|R9TTN9|R9TTN9_BACLI	52265.4	49661.5	47210.4	41463.2	45568.7	10593.8	45465.7	42104.8	14853.4
tr|R9TVJ6|R9TVJ6_BACLI	25522.7	23486.6	37725	35965.9	70089.3	58865	279418	267987	296542
tr|R9TWU6|R9TWU6_BACLI	40107	50750.2	62983.5	36692.4	45132.7	43793.8	45553.3	73350.1	46988.3
tr|R9TZP3|R9TZP3_BACLI	76956.7	74685.6	78516.3	94692.2	82424	85294.5	179820	182247	180518
tr|R9U0B9|R9U0B9_BACLI	16768.6	25238.8	25500.3	64051.2	21507.7	24769.6	68450.9	64107.9	62303.1
tr|R9TYU3|R9TYU3_BACLI	319786	391236	404409	473014	482174	496860	433966	424727	393926
tr|R9TV21|R9TV21_BACLI	9560.91	43565.7	20040.2	38506.3	36045	38642.4	28804.8	35128.8	29191.8
tr|R9TS70|R9TS70_BACLI	276536	279715	310664	305020	319630	314407	15196.4	277716	246212
tr|R9TYU7|R9TYU7_BACLI	47915.3	39999.3	42685.8	33319	51189.2	24194.6	44346.9	43822.3	46657.3
tr|R9TY10|R9TY10_BACLI	23113.8	19595.6	22592.3	9772.46	41591.2	43859	41843.5	6441.99	28695.8
tr|R9TTA0|R9TTA0_BACLI	43709.7	71326.5	95324.5	86119.5	101835	91102.6	94495.9	141168	107141
tr|R9TXR3|R9TXR3_BACLI	10955.4	26044.2	15328.6	51263.1	20509.8	63331.3	16048.8	23763.9	14493.5
tr|R9TW13|R9TW13_BACLI	101658	59408.1	94253	100605	114112	93504.1	404169	381845	421981
tr|R9TX64|R9TX64_BACLI	23180.3	19094.4	11683.1	16951.4	22181.3	24904.1	43023.9	40770.2	45893.1
tr|R9TV93|R9TV93_BACLI	104551	113971	117623	37870	25297.1	22272.3	27776.6	38102.4	7885.2
tr|R9TSX3|R9TSX3_BACLI	4080.12	6748.88	6258.7	4662.2	5216.81	6628.87	4246.64	6275.71	9449.19
tr|R9TY28|R9TY28_BACLI	26052.3	20828.9	5802.25	25457.1	20403.6	10666.8	6562.02	18693.4	5138.99
tr|R9TRY5|R9TRY5_BACLI	167297	126824	108493	161059	123696	164611	432074	428075	444481
tr|R9U273|R9U273_BACLI	19718.7	16120.7	16573.4	18991	17960	13311	26727.1	6825.72	3246.4
tr|R9TVS3|R9TVS3_BACLI	56340.3	85899.4	82141.9	124852	89482.6	90923.2	81471.4	74152.1	111384
tr|R9TWS0|R9TWS0_BACLI	7021.29	3134.77	11558.7	12887.9	617.368	9371	8482.22	12764.6	2267.07
tr|R9TUB0|R9TUB0_BACLI	34136.1	23927.6	29917.8	40537.3	26238.8	17068.9	23505.1	26641.8	23202.8
tr|R9TXF2|R9TXF2_BACLI	77597.9	66059.3	66288.8	82343.1	95125.5	93804.8	134607	150828	135278
tr|R9TVP9|R9TVP9_BACLI	2227.2	16074.1	7666.33	50016.3	8828.46	4737.85	8709.66	20983.6	9408.35
tr|R9U0F5|R9U0F5_BACLI	17599.9	1867.43	16842.9	7559.8	2590.05	9527.77	112020	98908.4	103829
tr|R9TVU4|R9TVU4_BACLI	9454.19	2887.39	2859.05	14174.6	19205.7	3602.08	11815.6	14407.4	16052.2
tr|R9TXI8|R9TXI8_BACLI	11624.9	45708.3	51244	54683.9	62702.6	62928.1	43790.1	55070.7	53423.7
tr|R9U0Q0|R9U0Q0_BACLI	59096	43315.8	55115.9	65874.9	74502.3	73072.4	61176.7	65499.6	68077.9
tr|R9U1D7|R9U1D7_BACLI	17993.7	24150.2	25995.5	19325.7	19097.2	25974.5	22749.8	25704.6	26614.9
tr|R9TX19|R9TX19_BACLI	5771.48	85214.6	10412.6	24930.2	12471.1	6082.97	373499	415982	408728
tr|R9TWP0|R9TWP0_BACLI	30205.9	31990.5	25707.2	43564.4	38432.6	31938.2	32115.8	34677.2	32650.4
tr|R9U2D5|R9U2D5_BACLI	56090.8	61545	46605.1	55046.4	58235.4	52303.8	67096.7	87675	86683.6
tr|R9U223|R9U223_BACLI	3788.98	6467.9	15789.4	17602	16931.7	1255.13	7639.47	5128.71	26371.7
tr|R9U109|R9U109_BACLI	76285.5	58619.6	54882.8	59419.8	72751.2	56079.1	67983.7	74206.3	61538.1
tr|R9TVJ3|R9TVJ3_BACLI	20608.2	41168.6	29230.3	44842	43942.4	52581.2	21541.8	19883.6	21051.4
tr|R9TZ65|R9TZ65_BACLI	40288.8	31987	43288.4	54041.4	34432	56206.4	50662.5	25934.3	34351.9
tr|R9U303|R9U303_BACLI	108514	99588.8	100373	122480	125011	130183	162345	139681	161982
tr|R9U0W0|R9U0W0_BACLI	47390.4	42194.2	47386.6	47224.4	59468.6	29188.6	73089	67256.6	90147.8
tr|R9U0W4|R9U0W4_BACLI	73541	79547.4	77314.5	134276	86868	82388.8	77295.6	101101	25246.8
tr|R9TV76|R9TV76_BACLI	112152	62525.9	160353	57203.7	58640	61450.8	45291.6	49774.9	75951.3
tr|R9TW54|R9TW54_BACLI	14420.8	20349.1	17470.8	81357.7	23571.3	10558.8	42531.4	55309.6	48190
tr|R9TNP1|R9TNP1_BACLI	80081.1	83557.5	79076.2	86058.7	97801.4	93731	80500.4	76718.3	84679.5
tr|R9U1W7|R9U1W7_BACLI	91518.4	113492	113462	143994	171483	136949	91334.7	98865.6	80505.1
tr|R9TWG7|R9TWG7_BACLI	15211.3	13741	12735.5	19026.1	19752.3	15952.4	17788.6	14470.3	12979.9
tr|R9U1Z2|R9U1Z2_BACLI	36966	14354.9	18027.9	22322.2	14484.7	2404.64	2656.56	1999.4	5206.47
tr|R9U2Y9|R9U2Y9_BACLI	68095	71138.9	64531	12792.3	39898.2	58468.6	12272.3	40033.4	11836.5
tr|R9TX71|R9TX71_BACLI	36090.4	61810.7	71801.3	56550.5	89940.1	93271.2	62446.7	73567.6	72295.2
tr|R9TTP6|R9TTP6_BACLI	628274	610532	642552	686789	752501	700025	542204	472133	460277
tr|R9U1N9|R9U1N9_BACLI	72440.4	68618.3	78912.1	81658.2	94422.9	83296.1	77167.1	75682.4	52470.2
tr|R9TYV9|R9TYV9_BACLI	176571	185106	170935	192015	263039	236212	150209	162999	160143
tr|R9TWM2|R9TWM2_BACLI	211012	204889	221036	216614	249604	236837	348427	357450	361872
tr|R9TWM6|R9TWM6_BACLI	76237.9	82025.4	78196.4	89382.1	88519.4	78655.8	70560.7	63182.1	55124.9
tr|R9TX94|R9TX94_BACLI	101097	159815	166340	240990	257386	231295	186838	192275	196061
tr|R9TXF4|R9TXF4_BACLI	43786.4	32955.9	43866.5	43896.5	53301.5	57608.3	45887.8	54956	58965.9
tr|R9TZV1|R9TZV1_BACLI	6857.01	2739.57	5100.01	3657.86	7103.16	5410.93	7283.84	5067.14	5868.3
tr|R9TYG9|R9TYG9_BACLI	185053	187250	176718	216126	217231	213243	201050	212246	213605
tr|R9TQL2|R9TQL2_BACLI	88257.3	84955.6	60684.2	92776.5	47752	99280	89999.4	93539.3	116457
tr|R9TU23|R9TU23_BACLI	48754.6	39447.8	44234.4	37240.8	44684.8	35837.1	44215.9	43327.8	41555
tr|R9TXA3|R9TXA3_BACLI	51344.9	74069.8	68906.9	59672.2	113861	62132.1	35344.7	67665.9	28121.5
tr|R9U1H9|R9U1H9_BACLI	2283.94	7385.48	4664.36	7539.97	4708.84	6757.43	8775.5	5486.36	7845.14
tr|R9TRP6|R9TRP6_BACLI	13446.4	7458.97	5497.71	6653.12	4168.05	4220.82	11532.6	3983.81	12234.3
tr|R9U300|R9U300_BACLI	246072	234521	218918	303922	294422	298095	281386	256669	263635
tr|R9TTX8|R9TTX8_BACLI	17395.7	34910	35444.5	28654.4	33582.1	31193.3	23507.9	10673.4	11685.1
tr|R9TWN7|R9TWN7_BACLI	4951.68	14762.4	9553.54	6257.32	5523.82	13997.9	1406.93	3999.74	10914.7
tr|R9TSI9|R9TSI9_BACLI	23994.7	20529.3	5762.28	35359.4	26356.1	27092.1	15589	25662.2	19097.8
tr|R9TZU3|R9TZU3_BACLI	259597	251698	193804	238395	239707	222373	252658	243931	249993
tr|R9TWZ6|R9TWZ6_BACLI	17952.3	14340	17444.2	17318.5	5095.89	24184.8	16814.8	14020.2	13608.3
tr|R9TV81|R9TV81_BACLI	54914.1	35656.2	53057.2	47892	86745.4	42140.4	68290.1	62208.9	31809.5
tr|R9U324|R9U324_BACLI	45713.5	9775.34	39193.6	7740.84	7947.98	11136.1	81249.9	1774.55	80261.9
tr|R9TX35|R9TX35_BACLI	30753.5	22100.7	5969.52	16096.5	24061.6	4815.78	29909.5	16606.5	16497.4
tr|R9TWB0|R9TWB0_BACLI	19441.4	18588.6	20082.5	17904.5	21561.5	9450.58	16750.2	3930.53	16084.5
tr|R9TVR1|R9TVR1_BACLI	34433.3	22380.4	12518.6	39275.8	33712.7	37827.4	31216.8	32480.8	27567.1
tr|R9TUC5|R9TUC5_BACLI	23078.1	36350.2	50046	37342.4	10292.3	46103.3	46784.9	51096.8	35146.4
tr|R9TQC3|R9TQC3_BACLI	601.164	3562.06	13175.1	8532.22	8670	3607.56	16177.3	20607.9	16480.5
cont_O95678	8252.08	2991.2	3824.54	10130.5	9904.06	3631.21	9063.66	14678.2	10252.2
tr|R9TXF0|R9TXF0_BACLI	16303.3	17690.1	14014.1	14760.1	15512.1	18132.3	17763.8	16432.2	1357.33
tr|R9TZ86|R9TZ86_BACLI	33600	27358.4	37189.8	41192.6	37251.7	47480.8	16523.1	30973.9	21920.9
tr|R9TS15|R9TS15_BACLI	28785.1	32175.1	26520	23994.4	27915	26754	48459.5	44924.9	44787
tr|R9TWT3|R9TWT3_BACLI	11693.4	12229	4386.56	14821	16362.5	25910.4	21374.2	17879.7	15254
tr|R9TX96|R9TX96_BACLI	28412	24311.8	15862.4	31505.6	27110.7	20699.7	22396.6	18993.2	20056.7
tr|R9TZG4|R9TZG4_BACLI	56519	86831.2	91087.1	105423	74434.7	110729	66108.4	58500.8	74945
tr|R9TXG5|R9TXG5_BACLI	27551.3	34744.1	10643.9	56427.3	14540	47218.1	42897.1	15587.5	21776.7
tr|R9TWF9|R9TWF9_BACLI	36054.2	31064.9	34338.2	7017.81	56614.5	55706.4	35741.1	40913.4	39859.8
tr|D9YRL2|D9YRL2_BACLI	12194.3	12549.6	24572.4	60377.4	16075.7	68121.2	9202.33	25512.2	26146.7
cont_P13645	9162.35	6719.78	12447.9	20841.2	25209.5	23086.6	9221.38	22633.4	15493.1
tr|R9TQ44|R9TQ44_BACLI	53096.7	29764.3	35619.9	34687	48467.4	53970.1	15049.1	48611.3	18446.4
tr|R9TZY4|R9TZY4_BACLI	294516	289878	288937	322861	306183	323100	300383	302376	295531
tr|R9TNZ8|R9TNZ8_BACLI	20928.5	20587.7	959.798	45481.3	24307.2	14649.3	3697.96	43839	15968.1
tr|R9TRJ9|R9TRJ9_BACLI	70414.5	89704.5	69467.6	112107	109030	70722.6	107545	119882	123810
tr|R9TU53|R9TU53_BACLI	30325	23502.8	16183	33475.3	30994	26937.8	43509.9	27314.9	50940.3
tr|R9TTI9|R9TTI9_BACLI	62305.8	11629.9	13144.9	14692.9	22073.7	12750.4	12672	12281.8	14106.6
tr|R9TUD1|R9TUD1_BACLI	14359.9	15182.2	19415.8	11105.6	5046.24	20760	11392.3	13085.9	14640.6
tr|R9TQR9|R9TQR9_BACLI	18425.4	22101.3	13033.5	19908.1	22960.8	16942.7	28543.4	27142.3	14137
tr|R9U156|R9U156_BACLI	44920.7	46233.8	74775.9	33928.9	42227.4	45915.9	43026.4	47262.7	80301.7
tr|R9TWN0|R9TWN0_BACLI	38418.7	39490.2	39365.8	80934.9	97453.6	86998.7	3607.4	139498	9060.81
tr|R9TVL0|R9TVL0_BACLI	2103.91	9301.28	4704.65	6410.9	7865.51	12145.4	2957.64	38739.6	9059.9
tr|R9TPL6|R9TPL6_BACLI	101786	79953.3	114507	89610.6	125482	109214	57753.7	77681.2	101388
tr|R9U2Z9|R9U2Z9_BACLI	38471.2	31800.6	4096.06	48533.8	26394.6	19510.5	24284.8	48138.4	51823.7
tr|R9U1U5|R9U1U5_BACLI	62806.7	46887.1	34405	50387.2	12805.9	90328.3	80828.9	84018	46094.6
tr|R9TZK5|R9TZK5_BACLI	47887.3	50660.8	43884.3	85419.1	16642	57627.4	39475.6	54277	51368.1
tr|R9TWY0|R9TWY0_BACLI	21429	19921.5	18169	25335.7	38542.1	48267.9	33861.1	40573.8	54657.2
tr|R9TUX7|R9TUX7_BACLI	23381.1	31977.4	10661.1	13977.4	10345.5	26686.9	35620.4	54763.6	43076.6
tr|R9TTM7|R9TTM7_BACLI	4850.01	1245.98	1218.55	2231.29	1917.95	360.487	2505.52	1985.79	2557.17
tr|R9TZD6|R9TZD6_BACLI	39663.8	37527.5	42273	31821.5	41179.2	37432.5	24873.3	20384.1	33665
tr|R9U094|R9U094_BACLI	15666.1	11843.6	3658.43	29728.2	13488.8	23561.3	26170.5	36533.8	23312.6
tr|R9U242|R9U242_BACLI	24280.2	25472	7873.76	24856.8	20949.3	14945	8439.24	38524	14244.8
tr|R9TYR5|R9TYR5_BACLI	10626.1	12386.8	12560.8	22036.4	10501.8	9861.29	21959.3	18197.2	8058.7
tr|R9TS77|R9TS77_BACLI	1460.1	3905.92	9092.51	7268.69	5482.05	1597.01	6323.56	4981.37	5754.67
tr|R9U0R4|R9U0R4_BACLI	4049.91	4387.5	2215	11387.1	9793.5	2059.52	10763.9	6853.68	7960.81
tr|R9TU77|R9TU77_BACLI	28137.1	12434.1	4951.85	18951.5	65279.7	9928.82	25169.9	14914.4	27927.4
tr|R9TSC0|R9TSC0_BACLI	1.72607e+06	1.68564e+06	1.77378e+06	2.26028e+06	2.32629e+06	2.34246e+06	1.66422e+06	1.78735e+06	1.75919e+06
tr|R9TVU0|R9TVU0_BACLI	32185.3	26093.4	31253.8	33789.9	22393.4	34447.1	10270.8	28208.5	26013.4
tr|R9U0J3|R9U0J3_BACLI	44335.1	59210.2	32554.1	67153.9	75948.4	37026.7	62289.5	31192.5	56428.8
tr|R9TRU3|R9TRU3_BACLI	30392.9	54763.3	32549.3	39579.5	23146.8	48156.6	59796.9	36986	69456.2
tr|R9TTT3|R9TTT3_BACLI	163054	160854	157600	185037	165780	187718	234229	244940	223313
tr|R9U0I6|R9U0I6_BACLI	18342.6	14288.7	20151.7	10750.4	15099.4	13308.2	44260	68467.8	22764.9
tr|R9TZJ3|R9TZJ3_BACLI	33637.8	39381.5	37831.8	35471.8	42055.9	36926.4	72951.4	77790	80727.9
tr|R9TYV7|R9TYV7_BACLI	47527.6	24823.3	23720	20692.7	28710	30627.8	48689.7	23776.7	37267.5
tr|R9TVA6|R9TVA6_BACLI	5727.66	3870.11	7584.17	1897.45	4113.38	5120.99	19355.1	17115.3	8505.62
tr|R9TYB8|R9TYB8_BACLI	43387.7	44610.1	41095.8	46905.6	69145.3	50281.1	45930.2	38795	39219
tr|R9TRX7|R9TRX7_BACLI	206595	181053	196142	268656	244463	268557	243512	239639	252837
tr|R9TWM3|R9TWM3_BACLI	52548.8	17584	27352	40292.1	26632.6	23517	24280.1	8950.44	54521.8
tr|R9TSV0|R9TSV0_BACLI	39341.6	49927.3	25283.8	46445.4	32186	19370.9	16285.2	44066.2	35955.1
tr|R9TUH4|R9TUH4_BACLI	10357.4	29001.7	31208.7	43110.8	20991.4	37323.3	9869.84	34444.5	36046.4
tr|R9TY37|R9TY37_BACLI	19312	13862.3	7671.64	42970.8	5662.93	44360.9	22215.1	17988.1	19775.6
tr|R9TUA0|R9TUA0_BACLI	8552.75	1386.86	8550.23	8413.57	14677.3	3687.05	7038.06	1842.43	11056.5
tr|R9U0P4|R9U0P4_BACLI	19916.7	25822	1675.32	5221.76	28290.1	29746.2	28070.5	26296.3	31210.2
tr|R9U467|R9U467_BACLI	12906.5	10371.8	4082.44	12638.4	7885.31	8051.25	15293.2	14884.6	10466.1
tr|R9U1M2|R9U1M2_BACLI	16307.8	20700.2	42313.9	5804.78	53119.2	42996.1	93789.2	16117.7	16908.4
tr|R9U0I1|R9U0I1_BACLI	2918.88	17721.9	8966.16	7108.48	18831.9	10932.6	32649.6	10184.5	6818.77
tr|R9TVR4|R9TVR4_BACLI	20002.6	16809.9	21095.7	31943.3	23552.1	27051.1	21423	18196.3	16496.2
tr|R9TQ47|R9TQ47_BACLI	25120.1	25120.9	27634.8	32812.2	23963.9	31111.7	44335.5	45374	44369.7
tr|R9TSL5|R9TSL5_BACLI	17243.6	20638.1	16408.8	711.448	19350.1	25514.5	67419.9	14695.3	15162.1
tr|R9TV30|R9TV30_BACLI	19615.4	26669	24821.7	19404.5	19887.5	19623.2	41640.1	43144	31061.3
tr|R9TT85|R9TT85_BACLI	13119.4	17786.6	11117.8	21332.2	14419	15708.7	15303.8	12497.1	29023.8
tr|R9U1A6|R9U1A6_BACLI	16857.1	15069.9	9015.31	18337.9	14300.4	17216	15706.4	16605.1	5183.96
tr|R9U2S6|R9U2S6_BACLI	10581.7	892.094	6556.13	38917.9	6753.22	12667.8	20833.2	12102.2	5618.85
tr|R9U182|R9U182_BACLI	16282.1	19177.2	13854.4	15978.7	23175.1	13331.9	16172.6	20094.9	23214.4
tr|R9U0N8|R9U0N8_BACLI	41081.8	37983.1	48318.8	47457.8	53460.8	20258.1	18177.3	34993.6	53506.1
tr|R9U3P1|R9U3P1_BACLI	5357.63	6278.78	8682.77	7452.82	7989.33	7842.08	17962.7	11250.2	11837.2
tr|R9TPA6|R9TPA6_BACLI	77253.8	73248.6	68441.2	61136.6	67253.2	61321.2	112555	103492	104356
tr|R9TXB2|R9TXB2_BACLI	28716.5	29136.1	30395.3	19207.7	26107.5	9311.78	36469.8	35990.9	43038.8
tr|R9TPW7|R9TPW7_BACLI	8296.28	5211.64	44837.9	4765.9	10480.7	38152.5	12976.9	3165.25	29043.1
tr|R9U061|R9U061_BACLI	48108.2	47216.9	47645.4	58349.8	36359.4	43049.7	71123	84939.6	49711.7
tr|R9U0Z6|R9U0Z6_BACLI	6249.71	32953.8	5717.83	10329.3	39898.5	3128.64	25581.9	31467.5	14893.7
tr|R9TV01|R9TV01_BACLI	83030.5	89059.7	95793	79478	119912	98363.6	51555.2	66395.7	75544.4
tr|R9TQ33|R9TQ33_BACLI	3598.44	41602.5	26713.5	38610.7	25346.4	44423.1	44238.3	60125.6	48745.6
tr|R9TUB7|R9TUB7_BACLI	7247.31	1163.21	2908.32	11358.8	11573.2	1664.03	8433.48	13663.1	15067.5
tr|R9U0L5|R9U0L5_BACLI	42719.6	39995.1	45787.3	49605	45577.7	51333.1	49040.4	60381.6	56779
tr|R9TTN2|R9TTN2_BACLI	79539.4	85396.1	79831	106776	96024.4	91332.8	76307.7	86573.6	97372.7
tr|R9TYU4|R9TYU4_BACLI	14334.2	1630.77	20762.1	25190.1	29830.7	20338.5	22066.4	22275.4	15413
tr|R9U2G7|R9U2G7_BACLI	54389.3	61821.5	34663.4	89710.7	71829.2	79148.5	28289.3	380.332	26625.7
tr|R9TZX4|R9TZX4_BACLI	25376.9	32952.5	23648.4	26542.9	28112	2632.07	1547.02	30543.1	3238.93
tr|R9TSU6|R9TSU6_BACLI	11240.3	8907.76	4465.82	9589.24	5360.09	15603.4	2144.75	7235.85	15251.4
tr|R9TUF6|R9TUF6_BACLI	8945.82	29681.3	34001.7	53068.9	45839.2	53296.6	10526.3	2921.3	33263.3
tr|R9TYE3|R9TYE3_BACLI	4270.15	5330.17	14589.4	13734.7	4578.3	4952.49	8822.1	3821.51	5799.87
tr|R9TW73|R9TW73_BACLI	44889.7	38470.7	37685.2	23340.7	42339.2	43870.9	37863.4	32853.8	16159.5
tr|R9U383|R9U383_BACLI	24994.7	12481.9	28909.6	23542.4	28973	4807.75	40282.1	52804.8	30667.8
tr|R9TVA3|R9TVA3_BACLI	577525	618852	649193	694219	716354	743148	597891	596702	610311
tr|R9TTQ8|R9TTQ8_BACLI	21036.7	24333.3	21222	26155.6	3327.53	14266.2	24295.1	31750.8	9282.75
tr|R9TVX0|R9TVX0_BACLI	76908.4	65485.4	8524.28	88621.2	106117	77175.1	1958.41	26082.2	54820.2
tr|R9U2P2|R9U2P2_BACLI	45316.9	14045.8	43007.3	28882.1	26896.4	18470.6	11598.4	6777.7	10037.8
tr|R9TS64|R9TS64_BACLI	16896	30964.3	12302.5	3217.02	18738.9	16927.1	8398.51	11358.4	45668.5
tr|R9U2X6|R9U2X6_BACLI	15636.2	26737.9	17218.2	27973.1	27399.3	31298.2	25239.9	4741.9	30844.2
tr|R9TSV2|R9TSV2_BACLI	10378.9	11072.3	8468.24	18619.6	8191.01	3342.28	1102.11	19325.2	22009.8
tr|R9U0F9|R9U0F9_BACLI	6653.99	1573.92	18112.5	11115.3	5072.63	2952.1	7240	22584.6	6096.4
tr|R9TT88|R9TT88_BACLI	52612.4	17676.9	33353.1	62903.8	36623.5	46397.1	36191.5	25786.5	38871.6
tr|R9TPH3|R9TPH3_BACLI	5788.03	3807.78	2270.35	8423.81	6056.34	9214.08	9721.88	10701.9	9631.27
tr|R9TZW0|R9TZW0_BACLI	1245.55	1266.59	7885.94	11332.1	12949.3	973.854	14849.3	11874.4	11352
tr|R9TZ92|R9TZ92_BACLI	3894.08	6341.31	2210.09	2451.46	6212.67	8554.94	7732.3	8578.94	1239.9
tr|R9U1R4|R9U1R4_BACLI	1457.26	901.834	802.825	2345.96	1067.06	575.363	3979.53	76445.9	7245.05
tr|R9TU73|R9TU73_BACLI	17230.3	10631.3	3640.26	19743.4	10858.2	22961.1	6987.92	15398.6	12424.9
tr|R9TUL8|R9TUL8_BACLI	4624.7	9178.75	6721.29	8157.59	5761.46	27512.6	6577.95	9065.37	8248.06
tr|R9TSU1|R9TSU1_BACLI	60857.8	53004	58618.6	73677	86881.2	85701.2	70197	59246.6	62433.9
tr|R9TPF4|R9TPF4_BACLI	15727.2	11421.1	28797.1	14199.4	35196.8	41669.9	29530.2	22710	16864.7
tr|R9TWP8|R9TWP8_BACLI	26830.1	32451.6	35517.4	33903	35588.6	30189.1	28037.9	21538.5	25753.6
tr|R9TSQ7|R9TSQ7_BACLI	11004.5	5846.76	11019.3	1430.58	7429.79	7979.52	14062.3	2301.54	13540.8
tr|R9TUD8|R9TUD8_BACLI	51404.5	50798.6	46916.6	48231.1	54704.4	48774.4	76539.1	90176.9	88339.2
tr|R9TQQ2|R9TQQ2_BACLI	52890.8	52252.6	49413.3	59062	67405.1	70518.3	95627.6	69367.4	93998.2
tr|R9TXB8|R9TXB8_BACLI	25819.7	23604.9	18139.5	26339.7	31563.4	33167.4	25371.8	29847.8	21585.7
tr|R9TYM6|R9TYM6_BACLI	9021.43	10343.4	8413.37	20512.3	137450	120965	44457.4	41247.1	32171.8
tr|R9U0A2|R9U0A2_BACLI	1311.36	2829.76	3150.73	7556.97	2358.84	405.976	11203.2	3758.97	4455.21
tr|R9TXV6|R9TXV6_BACLI	3804.56	3699.98	2309.36	2732.8	5307.26	7244.84	6989.98	10901.7	9129.38
tr|R9TSV3|R9TSV3_BACLI	36187.8	34004.9	36503.1	35984.7	43786	43614.1	38350.7	41533.5	35924.7
tr|R9TSM4|R9TSM4_BACLI	3536.15	1676.66	1852.7	3405.81	14598.4	4044.16	4120.46	4235.33	1847.85
tr|R9TVW7|R9TVW7_BACLI	38915.7	44489.1	45023.3	50400.5	48829.1	46697.5	66051	74356.4	71604.8
tr|R9TXH5|R9TXH5_BACLI	33002.4	24662.7	28113.2	35149.3	33188.4	31683.6	31147	33279.4	3334.72
tr|R9TZG2|R9TZG2_BACLI	30049.2	3838.45	18447.8	40447.6	18037.9	10400.8	28974.8	6183.89	43807.7
tr|R9TQW6|R9TQW6_BACLI	11610.5	10014.3	10127	13561.6	14969.7	13206.3	14069.5	13864.7	17680
tr|R9TQX2|R9TQX2_BACLI	29219.7	13919	31394.9	19024.2	33929.3	7061.34	40686.8	5518.84	31724.2
tr|R9TX82|R9TX82_BACLI	4475.97	11159.8	4487.55	5201.28	15071.4	7571.19	10165.7	7496.3	11293.8
tr|R9U196|R9U196_BACLI	12342.9	9626.03	2117.02	12080.3	7710.16	8301.07	6162.76	13354.3	11797.5
tr|R9TSR5|R9TSR5_BACLI	7427.18	1367.5	10949	8067.3	4889.34	17880.8	14566.1	13070.5	13517
tr|R9TVQ9|R9TVQ9_BACLI	14096.1	12524.8	12547	23775.2	21925.4	15093.2	6293.76	11185.4	1931.14
tr|R9TVN6|R9TVN6_BACLI	48546	46871.4	49243.6	45992.5	42178.5	45030.4	33399.6	48039.4	48686.7
tr|R9U2N1|R9U2N1_BACLI	3471.74	4205.24	2005.29	4048.71	4921.96	2090.35	11046	2810.48	4183.44
tr|R9TVJ7|R9TVJ7_BACLI	9987.75	9076.6	11272	8026.4	11280	11153	7662.51	10116.6	13053.1
tr|R9TZN0|R9TZN0_BACLI	57575.2	58576.1	92448.2	81153	73857.9	89942.2	71265.9	77125.5	78161.1
tr|R9U1K9|R9U1K9_BACLI	26949.9	25814.3	28323.7	35023.3	31320.3	25944.4	33707.1	35518	39499.5
tr|R9TSM1|R9TSM1_BACLI	7378.97	13067.1	4594.92	6349.07	5940.39	7752.61	10422.4	8067.38	1860.09
tr|R9TX13|R9TX13_BACLI	22116.9	3623.11	23234.8	3818.88	17075.2	8234.75	75892.7	72240.5	73881.1
tr|R9TZL0|R9TZL0_BACLI	69015.5	76207.3	74598.3	77297.8	73911.7	73969.1	63328.6	62768.5	76511
tr|R9U2V3|R9U2V3_BACLI	62866	57306.2	60494.7	88805.5	65434.2	56253.6	58851.6	76167.7	75878.1
tr|R9TY01|R9TY01_BACLI	21262.5	21303.5	19576.7	21223.7	30001.9	26747.2	25920.8	34405.9	31561.7
tr|R9TX00|R9TX00_BACLI	55073.8	56627.4	64516	59980.5	68665.9	60378.6	61824.7	55370.7	54259
tr|R9TZ19|R9TZ19_BACLI	19430.1	12473.4	12876.5	13661.8	14602	29264.2	20153.8	29974	20302.4
tr|R9TVU6|R9TVU6_BACLI	55767.6	51007.6	55169.1	55280.3	64280.1	56896.9	59915.7	67501.4	67476.4
tr|R9U0T7|R9U0T7_BACLI	1337.09	11543.4	1634.89	3313.96	2992.8	15464.7	5661.34	3398.34	11466.8
tr|R9TX05|R9TX05_BACLI	360.693	1207.67	6415.57	10376.9	3256.21	11420.8	9252.33	8962.88	13324.2
tr|R9TST4|R9TST4_BACLI	6877.2	11443.5	18182.7	8150.81	7091.56	3483.06	14099	17945.4	2728.79
tr|R9TWN2|R9TWN2_BACLI	39165	48070.4	6890.9	63810.8	70042	72779.3	2289.34	622.752	2419.64
tr|R9TXT0|R9TXT0_BACLI	38085.2	12007.7	24092.1	23258.5	25416.1	37297.8	21231.6	32710.2	17478.8
tr|R9TVF0|R9TVF0_BACLI	7126.46	1319.67	5641.32	8120.79	714.462	3475.96	8042.82	10691	600.853
tr|R9TX85|R9TX85_BACLI	21071.2	32005.1	21855.2	21658.8	38997	115958	41841	97997.9	14916
tr|R9TS04|R9TS04_BACLI	4456.93	1433.26	9538.34	20291.2	5104.17	1948.06	4090.33	4777.68	6240.68
tr|R9TU97|R9TU97_BACLI	20318.6	16917.4	22047.9	19000.3	24855.1	5263.52	25892	24291	22740.6
tr|R9TSH9|R9TSH9_BACLI	2171.01	4556.79	5135.05	6367.68	20025.8	19631.3	29005.7	30618.5	29315.5
tr|R9TW00|R9TW00_BACLI	20622.5	9406	21420.7	14389.9	26376.9	9976.92	1688.79	360.693	23008.6
tr|R9TZJ8|R9TZJ8_BACLI	45557.7	45539.2	46844.6	34899.1	39756.5	60758.1	41785.6	51796.4	30179.8
tr|R9TQK4|R9TQK4_BACLI	26963.1	24733.5	3227.97	599.047	42562.8	34743.8	23183.6	1921.57	7145.47
tr|R9TPC8|R9TPC8_BACLI	26321.9	13847.8	13363.5	14550.6	15365.4	13756.7	590.624	23474.5	22411.1
tr|R9TY86|R9TY86_BACLI	14040.6	11124.2	721.071	4100.99	16329.6	5500.41	14189.5	15418.1	13889.1
tr|R9TU95|R9TU95_BACLI	8738.36	11890.7	892.062	19203.4	10234.8	4957.99	19563.4	3716.19	60742.4
tr|R9TRR0|R9TRR0_BACLI	70162.1	97464.7	67828.7	79479.3	67530.1	106561	64394.7	68210.8	96916.5
cont_Q8N1N4-2	35059.8	41995.1	35434.5	57647.8	14394.5	44589.3	45082.3	16247.4	43785
tr|R9TZ58|R9TZ58_BACLI	13702	15804.4	5343.49	20610.1	14921.8	19116.4	19955	24620.7	26420.2
tr|R9TX03|R9TX03_BACLI	5541.83	6604.09	9717.13	7961.19	16439.4	4350.72	13097.9	4107.42	19267.3
tr|R9U2S3|R9U2S3_BACLI	18023.3	20511.4	17585.4	19173.7	17114.4	16740.5	22314	17958.4	13507.3
tr|R9TRU2|R9TRU2_BACLI	3415.67	6300.64	8451.91	11870.5	3908.52	3683.35	11344.9	3557.18	3460.48
tr|R9TQI7|R9TQI7_BACLI	14224	7594.33	3799.32	3484.25	50579.4	23031.1	1153.29	27091.3	5503.77
tr|R9U3A2|R9U3A2_BACLI	23241.9	22332.8	24182.1	27827.8	25053.9	28649.3	31732.8	26666.3	26808
tr|R9TZY1|R9TZY1_BACLI	12560	8896.8	17788.1	13475.3	10858.4	6473.2	28210	28059.1	22872
tr|R9TUT2|R9TUT2_BACLI	41466.9	42395.4	45858.4	53175.4	52450.6	50297.8	38547.9	35310.6	7640.41
tr|R9TU04|R9TU04_BACLI	986.493	9258.74	10586.9	1767.3	18105.6	7879.44	51232.5	9084.94	62653.3
tr|R9TY27|R9TY27_BACLI	10318.5	579.997	3502.32	640.357	1707.06	3443.52	6960.64	4021.44	10850.6
tr|R9U435|R9U435_BACLI	29980.3	27299.8	25787.2	55865.5	34768.6	33369.6	39967.7	35555.7	39818.4
tr|R9TYU1|R9TYU1_BACLI	2619.19	36989.4	5228.94	14839	19225.3	4016.22	12780.3	15381.7	6316.08
tr|R9TYD8|R9TYD8_BACLI	1464.16	28778.6	33247	22106.6	740.201	23167.6	39649.9	33368.6	36597.5
tr|R9TXI9|R9TXI9_BACLI	10851.5	833.146	11549.4	6193.46	4691.22	36848.8	12144.1	5050.67	9190.13
tr|R9TTR9|R9TTR9_BACLI	6086.29	14519.9	20271.1	4288.8	21433.7	27535.2	8083.33	7163.77	13286.9
tr|R9TZX3|R9TZX3_BACLI	240785	242538	228226	272319	281524	281164	312895	301808	307510
tr|R9U0U4|R9U0U4_BACLI	88102.6	9394.43	100462	107561	98583	51766.4	93352.7	51483	22364.2
tr|R9TWZ9|R9TWZ9_BACLI	6616.7	1962.9	3645.24	13945.6	33733.9	4760.45	2419.31	8875.13	22671.4
tr|R9U2I6|R9U2I6_BACLI	28609.2	3567.61	3652.37	5748.24	20705.1	7127.49	1921.93	9410.83	7447.75
tr|R9U3E4|R9U3E4_BACLI	27035.1	17559.7	19570.1	25949	13477.1	24755.6	43119.8	34428.8	39045.1
tr|R9TRF8|R9TRF8_BACLI	5681.12	9551.48	17754.6	6915.2	8024.96	7307.22	8196.52	15935.3	6664.31
tr|R9TQJ3|R9TQJ3_BACLI	18433.9	23630.8	20392.1	24170.2	20889.1	18424.8	21632.8	16218.8	19855.8
tr|R9U1V5|R9U1V5_BACLI	4164.4	19262	3837.21	2189.83	24878.8	5380.21	32563.5	8770.06	44638.9
tr|R9TU25|R9TU25_BACLI	24613.8	16304	19769	23742.7	22747.8	30750.6	4661.56	22182.2	7231.1
tr|R9TZ39|R9TZ39_BACLI	16271	12531.9	13093.8	21312.9	20057.5	20618.1	19368.1	17281.3	19890
tr|R9TUK2|R9TUK2_BACLI	14295.9	33308.3	30722.9	7626.75	44589.9	40580.2	40421.7	41603.1	44819.8
tr|R9TRG3|R9TRG3_BACLI	296371	298997	282351	283850	349162	361725	30099.5	26873.7	119455
tr|R9TQP1|R9TQP1_BACLI	25175.2	29345.6	23840.8	29916.9	28541.3	32614.8	37152.2	40394.8	34000.7
tr|R9U118|R9U118_BACLI	12004	11295.9	14610.5	15736.2	12302.2	16200.2	10299.1	12958.3	14179.7
tr|R9U0X8|R9U0X8_BACLI	8813.39	3765.36	7478.87	7890.21	1382.77	10728.9	9774.3	7073.4	7423.68
tr|R9U0E6|R9U0E6_BACLI	23952.8	20011.4	24597.6	29158.9	31316.4	33978	19130.9	23174.8	22630.2
tr|R9TVK4|R9TVK4_BACLI	39411.1	43417.9	43393.4	48478.1	11329.7	47938.2	40391.3	36506.2	33801.9
tr|R9U0E1|R9U0E1_BACLI	72307.3	59951.5	77244.4	78484.2	86335.7	73886.1	52817.4	52073.5	48757.4
tr|R9TT62|R9TT62_BACLI	4060.87	5414.18	2847.35	12662.7	73697.4	4867.48	8407.91	22599.8	35091.1
tr|R9U041|R9U041_BACLI	2750.22	2332.25	11359.4	18038.7	9624.47	7031.39	58340.3	46716.3	54847.2
tr|R9TZF5|R9TZF5_BACLI	7564.38	4281.12	4001.81	8348.65	682.819	3405.75	36981.3	19396.9	24683.9
tr|R9TXE4|R9TXE4_BACLI	3792.27	44677.1	10518.4	56162.4	52023.8	60572.4	72139	56088.1	11969
tr|R9TS51|R9TS51_BACLI	33113.2	9559.19	9952.47	18120.9	1991.68	13727.6	23291.7	5188.23	23698.5
tr|R9TPC2|R9TPC2_BACLI	16687.2	2674.06	7261.48	16061.2	148826	10040.7	18699.4	1105.38	18213.5
tr|R9TW41|R9TW41_BACLI	4227	684.567	4310.27	11475.5	10860.4	6862.29	3371.56	7454.14	7397.42
tr|R9TZI8|R9TZI8_BACLI	1852.61	2952.97	2301	4527.99	3582.51	3591.66	1977.15	11614.8	26759.7
tr|R9TQP3|R9TQP3_BACLI	7703.02	6176.43	35644.6	6326.36	19277.3	4048.99	9803.14	20960.9	9752.79
tr|R9U0L4|R9U0L4_BACLI	42328.8	32110.2	38705.9	33152.5	42199.2	37258.8	36775.7	43042.7	40261.3
tr|R9TQ52|R9TQ52_BACLI	12358.9	12054.4	13798.3	9064.2	23763.1	33072.1	10316.2	15824.6	12229.6
tr|R9TVZ5|R9TVZ5_BACLI	39642.6	56306.5	47287.5	56506.2	52002.3	9533.87	12788.8	41163.4	29588.6
tr|R9TSI7|R9TSI7_BACLI	16829.7	18746.3	10654.7	10358.3	22097.8	17710	74379.5	70885.8	62788.9
tr|R9TZD7|R9TZD7_BACLI	30629	28880.8	31691.1	36241.9	43962.8	40914.5	26108.5	25984.7	26071.1
tr|R9TXH3|R9TXH3_BACLI	17946.3	84478	21138.5	18526	18480.6	25305.6	14826.1	11987.6	10865.6
tr|R9TWA9|R9TWA9_BACLI	13139.2	3360.23	6333.01	11240.6	25374.8	28821.8	14756.8	22136.3	1843.9
tr|R9TRC6|R9TRC6_BACLI	10865.4	2032.4	6384.61	17150.8	11443.7	13681.6	17125.2	20155.1	15966.9
tr|R9TU11|R9TU11_BACLI	52965.6	48296.3	44180	43013.6	36224	48984.9	34730.8	53676.8	41845.4
tr|R9TT05|R9TT05_BACLI	41920.3	46789.1	47949.1	12946.4	51499.8	51821.3	54799.2	51929	50342.7
tr|R9TZ12|R9TZ12_BACLI	4782.61	11374.3	7139.03	2291.28	3505.12	1005.98	3695.17	4288.44	2316.09
tr|R9TZD5|R9TZD5_BACLI	4494.45	3454.1	5226.04	2849.06	3508.04	6787.12	7701.39	575.175	7842.69
tr|R9TYS3|R9TYS3_BACLI	6731.04	10212.8	5150.21	8840.64	15274.3	19019.5	4111.28	18821.3	10595.8
tr|R9TYK4|R9TYK4_BACLI	10770.6	1498.24	8334.79	15953.4	3034.42	23965.4	11376.2	76904.2	11802.7
tr|R9TQF6|R9TQF6_BACLI	16921.3	17295.2	11274.9	798.278	9046.78	17747.6	25052.1	23356.4	19737.5
tr|R9TVS5|R9TVS5_BACLI	15672.8	8401.02	14050.7	16261.4	17737.7	18118.2	4671.91	14025.5	18869.7
tr|R9U0T6|R9U0T6_BACLI	1973.52	7445.73	12231.7	9934.57	9808.55	7869.8	19819.5	16056.3	17321.2
tr|R9U017|R9U017_BACLI	23299.6	22839.1	16894.8	16265.9	92183.2	36604.2	94369.4	8695.18	25567.8
tr|R9TUT7|R9TUT7_BACLI	94195	88478.9	77670.2	19911.9	111124	36815	146375	254686	313775
tr|R9TU65|R9TU65_BACLI	7335.18	1084.8	4908.49	9726.78	10260.6	11824.9	11728.8	7722.87	5033.59
tr|R9TSV4|R9TSV4_BACLI	28249.8	1668.85	21653.3	33508.9	17740.5	27727.3	14327.3	10173.3	10862.7
tr|R9TV99|R9TV99_BACLI	135569	114418	132656	154462	169934	175697	154143	164194	158938
tr|R9TZS0|R9TZS0_BACLI	28765.9	24599.2	7753.72	12940.4	24925.4	27799.7	31981.8	33093.8	36408.4
tr|R9U1W1|R9U1W1_BACLI	29457.1	31434	34478.6	28778.8	35935.3	29941.2	30371.2	37831.9	43658.9
tr|R9U0V5|R9U0V5_BACLI	8067.98	4780.18	3681.35	3945.91	7408.54	5307.67	5008.42	31000.6	35976.6
tr|R9U011|R9U011_BACLI	15584.8	10959.5	13362.8	13538.6	15236.9	13119.3	12859.5	16098.1	11739.6
tr|R9TZV9|R9TZV9_BACLI	374636	366408	366601	417286	416627	388936	348465	318874	363897
tr|R9TZQ5|R9TZQ5_BACLI	3865.48	1036.09	6752.4	5398.13	7098.16	6484.02	67027.8	44494.8	14680.2
tr|R9TYZ1|R9TYZ1_BACLI	179455	159164	157887	186633	217209	171317	144466	130065	129421
tr|R9TPG9|R9TPG9_BACLI	6768.48	9346.76	10803.8	9534.84	4084.24	8903.14	8285.71	7844.93	12223.5
tr|R9U152|R9U152_BACLI	24347.1	6975.33	19825.1	23778.1	29606.9	2713.41	41097.6	6799.12	48819.3
tr|R9TPE5|R9TPE5_BACLI	35139.7	34023.7	33655.6	31677.5	45003.6	45242.5	30443.4	10439.7	35932.3
tr|R9TXI4|R9TXI4_BACLI	7206.81	9127.6	5993.85	2285.14	2976.81	14171.4	71549	69572.7	68884
tr|R9TS31|R9TS31_BACLI	5823.13	13178.8	3922.59	18311.8	3716.79	17939.6	8854.08	19380.4	2362.55
tr|R9U0I7|R9U0I7_BACLI	3938.71	689.749	1813.78	3617.86	2179.54	1185.56	2142.48	600.896	1610.13
tr|R9TZD0|R9TZD0_BACLI	2524.69	1480.72	2505.12	2203.48	2870.96	2907.91	2244.57	1281.98	360.693
tr|R9TXZ6|R9TXZ6_BACLI	7871.2	11943.4	17075.1	11898.3	13563.2	4314.29	27314.9	23050	25887.1
tr|R9U2M0|R9U2M0_BACLI	11918.1	15884.6	8018.91	30947.3	26069.9	6485.32	63678.1	70732.5	81063.4
tr|R9U1L2|R9U1L2_BACLI	25210.6	22132.3	23356.6	35183.3	29825.4	33933.6	12885.4	16143.6	22611.1
tr|R9TPM5|R9TPM5_BACLI	94393.8	107787	85832	133418	148398	125658	90432.2	89115.4	97337
tr|R9TZ93|R9TZ93_BACLI	11645.8	1779.67	2728.6	9990.42	8515.3	7384.6	13893.4	4792.87	12983.6
tr|R9TYN8|R9TYN8_BACLI	19307.4	19000.7	17953	18758	21417	15233	19528.4	22329.2	16524.2
tr|R9TY00|R9TY00_BACLI	25561.2	12335.7	23930.9	8762.71	26304.8	13921	59561.8	68544.8	63329.6
tr|R9TXQ4|R9TXQ4_BACLI	9786.85	8508.19	3820.12	14941.4	7052.09	20887.4	12174.6	12658.5	14507.7
tr|R9TYM7|R9TYM7_BACLI	5785.71	42896.2	5067.56	5652.62	4810.31	32614.5	12909.6	32374.6	2056.19
tr|R9TV04|R9TV04_BACLI	13761.6	6246.88	4714.5	8332.03	11851.7	7722.85	12688.1	14242.2	10920.6
tr|R9TUX4|R9TUX4_BACLI	11740.8	10058.6	8162.35	5407.72	3249.89	5764.87	19152.2	20825	21367
tr|R9TT64|R9TT64_BACLI	85024	86961.1	85439.9	74336.9	89898.4	103038	102644	100462	114450
tr|R9U067|R9U067_BACLI	13143.4	421.864	12110.2	12073.4	11893.6	13560.7	12145.8	3467.22	14735.4
tr|R9TZH5|R9TZH5_BACLI	21117.4	4575.01	60321.5	101162	26197.4	56910.4	47929.2	6292.84	66514.8
tr|R9TWP2|R9TWP2_BACLI	24653.8	6965.29	4604	6573.18	6871.66	21215.5	4963.27	15905.9	12861.2
tr|R9TSD8|R9TSD8_BACLI	11144.9	9567.16	13233.5	4916.33	43767.3	12415.3	61385	2266.89	1353.61
tr|R9U240|R9U240_BACLI	20386.3	25400.6	19635.9	19725	22488.5	23274.4	14129.8	19772.3	1936.91
tr|R9U0W2|R9U0W2_BACLI	8853.73	9417.19	9923.76	6622.13	7481.21	10430.7	4281	13945.7	2955.3
tr|R9U023|R9U023_BACLI	37826.3	46153.9	15257	62754.9	68020.5	57711	42202.4	45437.9	44400.1
tr|R9TTL9|R9TTL9_BACLI	2549.41	4354.79	6745.59	5964.96	3798.74	7382.97	17200.6	1801.97	2403.98
tr|R9TYF4|R9TYF4_BACLI	11782.8	12041.2	5981.11	32921.7	26069.6	10182.7	22089.2	49048.2	60648.8
tr|R9TP67|R9TP67_BACLI	9272.14	32280.8	33040.5	38569.1	37693	39474.8	36956.2	35900.1	39692.5
tr|R9TVN1|R9TVN1_BACLI	4787.87	2841.15	7188.42	8086.61	5643.07	1971.76	11861.6	13173.3	10663.2
tr|R9TWM7|R9TWM7_BACLI	16974.7	10112	4726	2309.82	15371.2	2173.76	16443.5	24174.7	31419.4
tr|R9TW62|R9TW62_BACLI	10766.3	23638.8	3221.95	9209.97	10581.9	5512.51	17840.5	1984.98	7715.39
tr|R9TR45|R9TR45_BACLI	5224.85	5254.44	4541.79	18741.9	8663.08	21334.4	4025.36	5316.16	6295.81
tr|R9U2X0|R9U2X0_BACLI	28605.9	9436.8	22243.8	31777	9251.92	27217.1	26604.2	31318.9	35627.9
tr|R9TV96|R9TV96_BACLI	38806.5	38915.6	31130.8	39426.9	41487.5	33974.8	35150.8	5004.13	8379.75
tr|R9TWX4|R9TWX4_BACLI	20561.6	19940.4	22336	29012.6	28602.4	24775.9	4807.31	10333.6	8987.3
tr|R9TXF9|R9TXF9_BACLI	46349.9	48677.6	39681	51265.2	54100.8	50845.8	54882.7	44260.5	52677.3
tr|R9TZ27|R9TZ27_BACLI	11090.4	3556.35	10163.1	1089.97	16760.1	6586.23	4820.76	5399.48	17214.2
tr|R9TYF2|R9TYF2_BACLI	34199.6	6845.57	66828.8	32756.7	80309.9	11014.5	36232.9	3954.43	40692.3
tr|R9TY04|R9TY04_BACLI	8465.86	10931.7	528.948	13965.8	27385.3	6759.08	8953.21	5841.99	6179.58
tr|R9U0H0|R9U0H0_BACLI	1126.63	6886.64	2454.19	6016.74	2463.63	6549.39	2205.41	3871.16	7905.02
tr|R9U1K0|R9U1K0_BACLI	14648.6	16039.8	4670.5	7917.77	27222.1	6789.61	15325.9	17072	4994.17
tr|R9U204|R9U204_BACLI	8684.23	3034.2	10149.7	9501.99	9512.3	5499.41	4130.4	3265.21	6710.72
tr|R9TVP6|R9TVP6_BACLI	25602.9	20076.8	36537.9	32823.8	37477	36776.2	19761.5	13662.9	20035.3
tr|R9TSD1|R9TSD1_BACLI	9881.12	43806	38161	27192.6	2158.05	20383.2	9331.76	7329.87	3703.18
tr|R9TYL5|R9TYL5_BACLI	8486.76	5520.46	1835.99	4170.66	9062.87	18242.5	5948.57	9920.99	19827.5
tr|R9TUV9|R9TUV9_BACLI	23482.4	28168.4	26230.7	31762.2	42163.2	15967.5	4592.78	25881.3	11425.6
tr|R9TUW8|R9TUW8_BACLI	49173.6	43118.9	55818.8	62418.4	64443.7	68644.7	24999.5	23542.5	42481.8
tr|R9TYL1|R9TYL1_BACLI	17875.7	1676.37	7021.46	5166.84	2164.75	15203.4	4242.8	961.532	725.131
tr|R9TWS6|R9TWS6_BACLI	19857.6	2705.13	28036.3	1778.53	3346.62	7217.51	1573.24	6445.65	15876.4
tr|R9TZY9|R9TZY9_BACLI	49065.5	22714.9	25227.8	32934	196976	10797	5669.6	40264	46579.1
tr|R9TQV3|R9TQV3_BACLI	69300.8	60631.4	67070	87223.7	73775.7	88159.3	78531.7	91614.9	68182.5
tr|R9TV95|R9TV95_BACLI	32587	61871.5	22741.7	27038	15175	126494	60732.2	22816.2	52916.9
tr|R9TYP6|R9TYP6_BACLI	10495.6	4199.25	5404.05	44519.3	8715.35	40814.9	6974.25	2314.67	5074.38
tr|R9TUP9|R9TUP9_BACLI	66743.8	67909.8	55284.4	69599.8	73191.5	76301.4	82983.6	80749.7	84562.1
tr|R9U2E1|R9U2E1_BACLI	60297.2	36777.5	56941	28491.9	37378.6	42133	19704.7	20272.7	22474.9
tr|R9TR73|R9TR73_BACLI	18474.3	4127.22	9239.63	7716.49	7487.14	16006.3	4048.36	14464.5	11083.2
tr|R9TUZ5|R9TUZ5_BACLI	3066.28	4222.43	7492.99	1707.33	3241.87	1276.51	8456.58	5121.31	3977.51
tr|R9TSU5|R9TSU5_BACLI	2754.62	11481.3	1118.94	16128.2	5110.59	5268.47	463.934	7438.81	11081
tr|R9TY97|R9TY97_BACLI	25036.2	20628.6	18478	16023.5	19969.6	18106.8	21684	19515	20911.5
RRRRRtr|R9TWY6|R9TWY6_BACLI	9954.05	8161.54	5306.31	31259	18958.4	1530.73	8567.57	9347.7	21557.2
tr|R9TRW9|R9TRW9_BACLI	12773.4	22791.5	21334.4	39491.1	11178.1	48607.9	28443.7	13897	17913.2
tr|R9U077|R9U077_BACLI	20560.4	42117.3	24032.8	38933.3	9309.25	18166.1	36768.8	51271.9	24096
tr|R9TWH2|R9TWH2_BACLI	1972.03	11947.9	6327.48	570.066	9625.99	7613.53	26677	31836.8	27178
