# Supplementary material for: Effect of glucose on poly-γ-glutamic acid metabolism in Bacillus licheniformis
Source: Microb Cell Fact. 2017 Feb 8;16:22. doi: 10.1186/s12934-017-0642-8 (PMC5299652; doi:10.1186/s12934-017-0642-8)
Supplement: Supplementary file 3 — Additional file 3. Date used in Fig. 3a. [file 12934_2017_642_MOESM3_ESM.xlsx]

## Sheet: Sheet1
Heatmap Data
protein	PGA early	PGA+5 early	PGA+10 early	PGA middle	PGA+5 middle	PGA+10 middle	PGA later	PGA+5 later	PGA+10 later
GlpK	1	0.204561	0.188187	1	0.974631	0.30892	1	0.651629	0.469263
GlpD	1	0.097451	0.0671143	1	0.0719927	0.0950623	1	0.43865	0.0688848
TpiA	1	2.57783	2.12443	1	3.46027	3.01829	1	1.66646	1.90197
GlcK	1	0.559542	0.808017	1	0.834739	1.79538	1	0.661035	1.23761
Pgi	1	1.03251	0.916632	1	0.881769	0.757148	1	0.652257	0.775857
PfkA	1	1.35188	1.423	1	1.52235	1.45858	1	0.925624	1.13675
FbaA	1	1.78987	1.84328	1	1.30728	1.00126	1	1.05519	1.24688
GapA	1	3.33313	2.96277	1	1.50003	3.1814	1	0.845168	4.09387
Pgk	1	3.44279	2.62953	1	2.71257	2.87682	1	1.78305	2.13229
Pgm	1	3.57806	2.83082	1	2.72393	2.65485	1	1.80585	2.19201
Eno	1	2.90465	2.6688	1	2.37333	2.14417	1	1.60334	1.95697
PycA	1	1.89256	2.2907	1	0.573076	1.65162	1	0.693333	1.53111
PdhA	1	2.30189	2.49518	1	1.49288	0.975771	1	1.10762	1.56146
CitZ	1	0.799911	0.654663	1	0.677526	1.2942	1	0.581797	0.672153
CitB	1	1.27324	1.01264	1	0.592355	0.784927	1	0.621911	0.6548
Icd	1	0.948377	0.868658	1	0.742111	0.862737	1	0.680891	0.919822
SucA	1	0.612898	0.512467	1	0.277803	0.382838	1	0.397145	0.448325
SdhA	1	1.18125	1.03826	1	0.541983	0.795791	1	0.948551	1.04977
SdhC	1	1.06948	0.941277	1	0.477236	0.628403	1	1.0508	1.15899
FumC	1	0.98702	0.839432	1	0.623448	0.729404	1	0.511462	0.701279
Mdh	1	0.974069	0.719456	1	0.558236	0.681758	1	0.572486	0.665784
GlnA	1	0.974069	0.719456	1	0.558236	0.681758	1	0.572486	0.665784
GltA	1	5.36107	6.88911	1	0.96647	0.87885	1	0.459562	0.538339
CapA	1	0.214287	0.245394	1	0.500842	0.431104	1	0.552767	0.575933
CapB	1	0.268673	0.296351	1	0.980343	0.637542	1	1.04678	0.879222
CapC	1	0.226637	0.308296	1	0.60053	0.234895	1	1.16625	0.294711
RocG	1	5.70651	4.67086	1	0.712067	0.639205	1	0.264341	0.247149
GlmS	1	1.04949	1.00747	1	0.549329	0.709541	1	0.649762	0.258605
GlmM	1	1.55372	1.3605	1	1.00002	0.825448	1	0.784523	0.998169
GlmU	1	1.81164	1.86588	1	1.1831	1.06002	1	0.680724	1.10474
ManA	1	2.09158	3.88825	1	1.56702	2.73641	1	0.976097	1.67092
PgcA	1	0.73162	0.678992	1	0.88401	0.802758	1	0.691312	0.584455
GtaB	1	4.31793	4.80396	1	1.21337	1.03907	1	1.57233	2.047
EpsF	1	6.42254	4.64356	1	2.4973	3.7619	1	1.74038	4.92633
EpsE	1	4.20759	2.60278	1	1.64903	5.07134	1	1.30677	3.51862
EpsH	1	3.48639	5.50832	1	2.33971	4.76042	1	1.53209	3.16648
EpsO	1	3.50598	3.62658	1	1.09294	4.58602	1	0.81732	1.22634
